# Supplementary material for: Methyl­naltrexone bromide methanol monosolvate
Source: Acta Crystallogr Sect E Struct Rep Online. 2012 Feb 24;68(Pt 3):o827. doi: 10.1107/S1600536812005545 (PMC3297887; doi:10.1107/S1600536812005545)
Supplement: Supplementary file 1 [file e-68-0o827-sup1.cif]

##############################################################################
#                                                                            #
# This CIF contains the data in a paper accepted for publication in          #
# Acta Crystallographica Section E. It conforms to the requirements of       #
# Notes for Authors for Acta Crystallographica Section E, and has been       #
# peer reviewed under the auspices of the IUCr Commission on Journals.       #
#                                                                            #
# Full details of the Crystallographic Information File format               #
# are given in the paper "The Crystallographic Information File (CIF):       #
# a New Standard Archive File for Crystallography" by S. R. Hall, F. H.      #
# Allen and I. D. Brown [Acta Cryst. (1991), A47, 655-685].                  #
#                                                                            #
# The current version of the core CIF dictionary is obtainable from          #
# ftp://ftp.iucr.org/pub/cif_core.dic.                                       #
#                                                                            #
# Software is freely available for graphical display of the structure(s)     #
# in this CIF. For information consult the CIF software page                 #
# http://www.iucr.org/resources/cif/software.                                #
#                                                                            #
# This file may be used for bona fide research purposes within the           #
# scientific community so long as proper attribution is given to the journal # 
# article from which it was obtained.                                        #
#                                                                            #
##############################################################################
data_I
_audit_creation_method     SHELXL-97
_chemical_name_systematic
;
(4<i>R</i>,4a<i>S</i>,7a<i>R</i>,12b<i>S</i>)-3-cyclopropylmethyl-
4a,9-hydroxy-7-oxo-2,3,4,4a,5,6,7,7a-octahydro-1<i>H</i>-4,12-
methanobenzofuro[3,2-<i>e</i>]isoquinolin-3-ium bromide methanol monosolvate
;
_chemical_name_common
;
Methylnaltrexone bromide methanol monosolvate
;
_chemical_formula_moiety     'C21 H26 N O4 +, Br -, C H4 O'
_chemical_formula_sum     'C22 H30 Br N O5'
_chemical_formula_iupac     'C21 H26 N O4 +, Br -, C H4 O'
_chemical_formula_weight     468.38
_chemical_melting_point     ?
_symmetry_cell_setting     orthorhombic
_symmetry_space_group_name_H-M     'P 21 21 21'
_symmetry_space_group_name_Hall     'P 2ac 2ab'
loop_
    _symmetry_equiv_pos_as_xyz
    'x, y, z'
    '-x+1/2, -y, z+1/2'
    '-x, y+1/2, -z+1/2'
    'x+1/2, -y+1/2, -z'
_cell_length_a     7.3335(11)
_cell_length_b     12.956(2)
_cell_length_c     21.506(3)
_cell_angle_alpha     90.00
_cell_angle_beta     90.00
_cell_angle_gamma     90.00
_cell_volume     2043.4(5)
_cell_formula_units_Z     4
_cell_measurement_reflns_used     7107
_cell_measurement_theta_min     1.6
_cell_measurement_theta_max     27.9
_cell_measurement_temperature     113(2)
_exptl_crystal_description     Prism
_exptl_crystal_colour     Colorless
_exptl_crystal_size_max     0.20
_exptl_crystal_size_mid     0.18
_exptl_crystal_size_min     0.12
_exptl_crystal_density_diffrn     1.523
_exptl_crystal_density_meas     ?
_exptl_crystal_density_method     'not measured'
_exptl_crystal_F_000     976
_exptl_absorpt_coefficient_mu     2.046
_exptl_absorpt_correction_type     multi-scan
_exptl_absorpt_process_details     '(CrystalClear; Rigaku/MSC, 2005)'
_exptl_absorpt_correction_T_min     0.6850
_exptl_absorpt_correction_T_max     0.7913
_exptl_special_details
;
;
_diffrn_ambient_temperature     113(2)
_diffrn_radiation_type     MoK\a
_diffrn_radiation_wavelength     0.71073
_diffrn_radiation_source     'fine-focus sealed tube'
_diffrn_radiation_monochromator     graphite
_diffrn_measurement_device_type     'Rigaku Saturn CCD area-detector'
_diffrn_measurement_method     '\w and \f scans'
_diffrn_detector_area_resol_mean     14.63
_diffrn_reflns_number     15852
_diffrn_reflns_av_R_equivalents     0.0416
_diffrn_reflns_av_sigmaI/netI     0.0616
_diffrn_reflns_theta_min     1.83
_diffrn_reflns_theta_max     26.37
_diffrn_reflns_theta_full     26.37
_diffrn_measured_fraction_theta_max     1.000
_diffrn_measured_fraction_theta_full     1.000
_diffrn_reflns_limit_h_min     -9
_diffrn_reflns_limit_h_max     8
_diffrn_reflns_limit_k_min     -16
_diffrn_reflns_limit_k_max     15
_diffrn_reflns_limit_l_min     -23
_diffrn_reflns_limit_l_max     26
_diffrn_standards_number     0
_diffrn_standards_interval_count     0
_diffrn_standards_interval_time     0
_diffrn_standards_decay_%     0
_refine_special_details
;
 Refinement of F^2^ against ALL reflections.  The weighted R-factor wR and
 goodness of fit S are based on F^2^, conventional R-factors R are based
 on F, with F set to zero for negative F^2^. The threshold expression of
 F^2^ > 2sigma(F^2^) is used only for calculating R-factors(gt) etc. and is
 not relevant to the choice of reflections for refinement.  R-factors based
 on F^2^ are statistically about twice as large as those based on F, and R-
 factors based on ALL data will be even larger.
;
_reflns_number_total     4179
_reflns_number_gt     3287
_reflns_threshold_expression     I>2sigma(I)
_refine_ls_structure_factor_coef     Fsqd
_refine_ls_matrix_type     full
_refine_ls_R_factor_all     0.0309
_refine_ls_R_factor_gt     0.0237
_refine_ls_wR_factor_gt     0.0454
_refine_ls_wR_factor_ref     0.0466
_refine_ls_goodness_of_fit_ref     0.900
_refine_ls_restrained_S_all     0.900
_refine_ls_number_reflns     4179
_refine_ls_number_parameters     267
_refine_ls_number_restraints     0
_refine_ls_hydrogen_treatment     constr
_refine_ls_weighting_scheme     calc
_refine_ls_weighting_details
                 'calc w=1/[\s^2^(Fo^2^)+(0.0141P)^2^] where P=(Fo^2^+2Fc^2^)/3'
_atom_sites_solution_hydrogens     geom
_atom_sites_solution_primary     direct
_atom_sites_solution_secondary     difmap
_refine_ls_shift/su_max     0.001
_refine_ls_shift/su_mean     0.000
_refine_diff_density_max     0.409
_refine_diff_density_min     -0.227
_refine_ls_extinction_method     none
_refine_ls_extinction_coef     ?
_refine_ls_abs_structure_details     'Flack (1983), <b>1768 Friedel pairs</b>'
_refine_ls_abs_structure_Flack     0.010(6)
loop_
    _atom_type_symbol
    _atom_type_description
    _atom_type_scat_dispersion_real
    _atom_type_scat_dispersion_imag
    _atom_type_scat_source
    'C' 'C' 0.0033 0.0016
                         'International Tables Vol C Tables 4.2.6.8 and 6.1.1.4'
    'H' 'H' 0.0000 0.0000
                         'International Tables Vol C Tables 4.2.6.8 and 6.1.1.4'
    'N' 'N' 0.0061 0.0033
                         'International Tables Vol C Tables 4.2.6.8 and 6.1.1.4'
    'O' 'O' 0.0106 0.0060
                         'International Tables Vol C Tables 4.2.6.8 and 6.1.1.4'
    'Br' 'Br' -0.2901 2.4595
                         'International Tables Vol C Tables 4.2.6.8 and 6.1.1.4'
_computing_data_collection     'CrystalClear (Rigaku/MSC, 2005)'
_computing_cell_refinement     'CrystalClear (Rigaku/MSC, 2005)'
_computing_data_reduction     'CrystalClear (Rigaku/MSC, 2005)'
_computing_structure_solution     'SHELXS97 (Sheldrick, 2008)'
_computing_structure_refinement     'SHELXL97 (Sheldrick, 2008)'
_computing_molecular_graphics     'SHELXTL (Sheldrick, 2008)'
_computing_publication_material     'SHELXTL (Sheldrick, 2008)'
loop_
    _atom_site_type_symbol
    _atom_site_label
    _atom_site_fract_x
    _atom_site_fract_y
    _atom_site_fract_z
    _atom_site_U_iso_or_equiv
    _atom_site_adp_type
    _atom_site_calc_flag
    _atom_site_refinement_flags
    _atom_site_occupancy
    _atom_site_symmetry_multiplicity
    _atom_site_disorder_assembly
    _atom_site_disorder_group
    Br Br1 0.29599(3) 0.501662(19) 0.961583(10) 0.02197(6) Uani d . 1 1 . .
    O O1 1.2501(2) 0.34387(12) 0.65333(8) 0.0234(4) Uani d . 1 1 . .
    H H1 1.2547 0.3189 0.6173 0.035 Uiso calc R 1 1 . .
    O O2 1.1484(2) 0.42585(12) 0.77342(7) 0.0182(4) Uani d . 1 1 . .
    O O3 0.9456(2) 0.58534(12) 0.73226(8) 0.0238(4) Uani d . 1 1 . .
    O O4 0.6957(2) 0.43437(11) 0.91369(7) 0.0165(4) Uani d . 1 1 . .
    H H4 0.5895 0.4480 0.9258 0.025 Uiso calc R 1 1 . .
    N N1 0.6665(2) 0.21015(13) 0.88781(9) 0.0144(5) Uani d . 1 1 . .
    C C1 1.0882(3) 0.31810(16) 0.68032(11) 0.0164(6) Uani d . 1 1 . .
    C C2 0.9548(3) 0.25521(16) 0.65245(11) 0.0174(6) Uani d . 1 1 . .
    H H2 0.9779 0.2273 0.6124 0.021 Uiso calc R 1 1 . .
    C C3 0.7903(3) 0.23257(15) 0.68151(10) 0.0164(5) Uani d . 1 1 . .
    H H3 0.7021 0.1918 0.6605 0.020 Uiso calc R 1 1 . .
    C C4 0.7533(3) 0.26886(15) 0.74100(11) 0.0142(5) Uani d . 1 1 . .
    C C5 0.8893(3) 0.32771(16) 0.76833(11) 0.0135(5) Uani d . 1 1 . .
    C C6 1.0473(3) 0.35531(17) 0.73832(11) 0.0158(5) Uani d . 1 1 . .
    C C7 1.0143(3) 0.46915(16) 0.81590(11) 0.0170(6) Uani d . 1 1 . .
    H H7 1.0740 0.4969 0.8542 0.020 Uiso calc R 1 1 . .
    C C8 0.9052(3) 0.55228(17) 0.78292(11) 0.0180(6) Uani d . 1 1 . .
    C C9 0.7271(3) 0.58009(16) 0.81494(11) 0.0201(6) Uani d . 1 1 . .
    H H9A 0.6685 0.6394 0.7938 0.024 Uiso calc R 1 1 . .
    H H9B 0.7494 0.5988 0.8589 0.024 Uiso calc R 1 1 . .
    C C10 0.6045(3) 0.48386(16) 0.81087(11) 0.0171(6) Uani d . 1 1 . .
    H H10A 0.4805 0.5003 0.8261 0.021 Uiso calc R 1 1 . .
    H H10B 0.5951 0.4604 0.7672 0.021 Uiso calc R 1 1 . .
    C C11 0.6899(3) 0.39893(15) 0.85102(11) 0.0144(5) Uani d . 1 1 . .
    C C12 0.8869(3) 0.37669(16) 0.83171(11) 0.0143(5) Uani d . 1 1 . .
    C C13 0.9708(3) 0.30462(16) 0.88064(11) 0.0164(5) Uani d . 1 1 . .
    H H13A 1.1013 0.2933 0.8710 0.020 Uiso calc R 1 1 . .
    H H13B 0.9629 0.3374 0.9221 0.020 Uiso calc R 1 1 . .
    C C14 0.8727(3) 0.20165(16) 0.88195(11) 0.0163(5) Uani d . 1 1 . .
    H H14A 0.9196 0.1607 0.9174 0.020 Uiso calc R 1 1 . .
    H H14B 0.9019 0.1635 0.8433 0.020 Uiso calc R 1 1 . .
    C C15 0.5739(3) 0.25964(17) 0.77574(10) 0.0153(6) Uani d . 1 1 . .
    H H15A 0.5331 0.1868 0.7743 0.018 Uiso calc R 1 1 . .
    H H15B 0.4810 0.3018 0.7541 0.018 Uiso calc R 1 1 . .
    C C16 0.5843(3) 0.29442(16) 0.84432(11) 0.0144(5) Uani d . 1 1 . .
    H H16 0.4564 0.3071 0.8585 0.017 Uiso calc R 1 1 . .
    C C17 0.6162(3) 0.23066(16) 0.95469(11) 0.0188(6) Uani d . 1 1 . .
    H H17A 0.6519 0.1715 0.9803 0.028 Uiso calc R 1 1 . .
    H H17B 0.4842 0.2412 0.9579 0.028 Uiso calc R 1 1 . .
    H H17C 0.6798 0.2926 0.9693 0.028 Uiso calc R 1 1 . .
    C C18 0.5965(3) 0.10122(15) 0.87173(11) 0.0172(6) Uani d . 1 1 . .
    H H18A 0.6365 0.0839 0.8290 0.021 Uiso calc R 1 1 . .
    H H18B 0.6545 0.0512 0.9003 0.021 Uiso calc R 1 1 . .
    C C19 0.3938(3) 0.08794(16) 0.87549(11) 0.0181(6) Uani d . 1 1 . .
    H H19 0.3178 0.1369 0.8506 0.022 Uiso calc R 1 1 . .
    C C20 0.3307(3) -0.02288(15) 0.87791(11) 0.0210(6) Uani d . 1 1 . .
    H H20A 0.2193 -0.0414 0.8544 0.025 Uiso calc R 1 1 . .
    H H20B 0.4252 -0.0774 0.8794 0.025 Uiso calc R 1 1 . .
    C C21 0.3093(4) 0.04501(16) 0.93415(11) 0.0220(6) Uani d . 1 1 . .
    H H21A 0.3906 0.0321 0.9701 0.026 Uiso calc R 1 1 . .
    H H21B 0.1847 0.0682 0.9451 0.026 Uiso calc R 1 1 . .
    O O5 0.7189(2) 0.78677(11) 0.96273(8) 0.0307(4) Uani d . 1 1 . .
    H H5 0.7586 0.8364 0.9839 0.046 Uiso calc R 1 1 . .
    C C22 0.7505(3) 0.69215(17) 0.99537(12) 0.0289(7) Uani d . 1 1 . .
    H H22A 0.8228 0.6456 0.9693 0.043 Uiso calc R 1 1 . .
    H H22B 0.6334 0.6596 1.0052 0.043 Uiso calc R 1 1 . .
    H H22C 0.8168 0.7065 1.0340 0.043 Uiso calc R 1 1 . .
loop_
    _atom_site_aniso_label
    _atom_site_aniso_U_11
    _atom_site_aniso_U_22
    _atom_site_aniso_U_33
    _atom_site_aniso_U_12
    _atom_site_aniso_U_13
    _atom_site_aniso_U_23
    Br1 0.02033(12) 0.02373(11) 0.02185(12) -0.00216(15) 0.00200(12)
                                                                    -0.00233(15)
    O1 0.0236(12) 0.0294(9) 0.0171(10) -0.0052(8) 0.0075(8) -0.0035(8)
    O2 0.0148(9) 0.0231(9) 0.0169(10) -0.0047(7) 0.0025(8) -0.0034(7)
    O3 0.0346(11) 0.0213(9) 0.0155(11) -0.0085(8) -0.0031(9) 0.0025(8)
    O4 0.0165(9) 0.0177(8) 0.0153(9) -0.0016(8) 0.0013(8) -0.0026(7)
    N1 0.0169(12) 0.0148(10) 0.0114(11) -0.0002(8) 0.0007(9) 0.0000(8)
    C1 0.0150(14) 0.0170(13) 0.0172(15) 0.0022(10) 0.0027(11) 0.0026(11)
    C2 0.0275(15) 0.0153(12) 0.0093(14) 0.0040(11) 0.0002(12) 0.0001(10)
    C3 0.0191(13) 0.0142(11) 0.0158(14) -0.0027(11) -0.0030(13) -0.0005(9)
    C4 0.0161(15) 0.0121(11) 0.0144(13) 0.0006(9) -0.0013(10) 0.0029(9)
    C5 0.0157(13) 0.0138(12) 0.0111(14) 0.0020(10) -0.0003(11) 0.0027(10)
    C6 0.0154(14) 0.0162(12) 0.0157(14) -0.0021(10) -0.0036(12) -0.0016(10)
    C7 0.0162(13) 0.0227(15) 0.0121(14) -0.0058(10) 0.0005(11) -0.0005(10)
    C8 0.0202(15) 0.0163(13) 0.0176(16) -0.0120(11) -0.0052(12) -0.0024(11)
    C9 0.0256(15) 0.0139(12) 0.0208(14) -0.0021(11) -0.0072(13) 0.0042(10)
    C10 0.0141(12) 0.0189(15) 0.0183(13) -0.0018(11) -0.0052(11) 0.0007(11)
    C11 0.0177(13) 0.0163(12) 0.0092(13) 0.0001(11) -0.0029(12) 0.0000(9)
    C12 0.0132(13) 0.0175(13) 0.0121(14) -0.0032(11) -0.0008(11) 0.0013(10)
    C13 0.0136(13) 0.0215(13) 0.0142(14) 0.0001(10) -0.0005(11) 0.0031(11)
    C14 0.0154(13) 0.0201(13) 0.0133(14) 0.0018(11) -0.0021(11) 0.0024(11)
    C15 0.0164(14) 0.0168(13) 0.0128(14) -0.0034(10) -0.0038(12) 0.0008(10)
    C16 0.0099(13) 0.0170(12) 0.0162(14) 0.0023(10) -0.0004(11) 0.0027(10)
    C17 0.0260(14) 0.0182(12) 0.0122(14) 0.0003(11) 0.0047(13) -0.0005(11)
    C18 0.0239(15) 0.0102(12) 0.0174(15) -0.0020(10) 0.0025(12) -0.0007(10)
    C19 0.0184(14) 0.0143(12) 0.0217(16) -0.0016(11) -0.0004(12) 0.0023(11)
    C20 0.0199(14) 0.0162(15) 0.0269(15) -0.0058(10) -0.0042(11) 0.0027(10)
    C21 0.0221(14) 0.0217(12) 0.0222(15) -0.0019(11) 0.0024(13) 0.0037(10)
    O5 0.0504(12) 0.0223(9) 0.0193(10) -0.0031(9) 0.0040(11) -0.0007(8)
    C22 0.0353(18) 0.0246(13) 0.0267(16) -0.0003(11) 0.0002(13) 0.0039(11)
_geom_special_details
;
 All esds (except the esd in the dihedral angle between two l.s. planes)
 are estimated using the full covariance matrix.  The cell esds are taken
 into account individually in the estimation of esds in distances, angles
 and torsion angles; correlations between esds in cell parameters are only
 used when they are defined by crystal symmetry.  An approximate (isotropic)
 treatment of cell esds is used for estimating esds involving l.s. planes.
;
loop_
    _geom_bond_atom_site_label_1
    _geom_bond_atom_site_label_2
    _geom_bond_site_symmetry_2
    _geom_bond_distance
    _geom_bond_publ_flag
    O1 C1 . 1.363(3) ?
    O1 H1 . 0.8400 ?
    O2 C6 . 1.398(3) ?
    O2 C7 . 1.455(3) ?
    O3 C8 . 1.208(3) ?
    O4 C11 . 1.424(2) ?
    O4 H4 . 0.8400 ?
    N1 C17 . 1.508(3) ?
    N1 C14 . 1.521(3) ?
    N1 C18 . 1.541(3) ?
    N1 C16 . 1.559(3) ?
    C1 C6 . 1.370(3) ?
    C1 C2 . 1.407(3) ?
    C2 C3 . 1.390(3) ?
    C2 H2 . 0.9500 ?
    C3 C4 . 1.390(3) ?
    C3 H3 . 0.9500 ?
    C4 C5 . 1.386(3) ?
    C4 C15 . 1.517(3) ?
    C5 C6 . 1.374(3) ?
    C5 C12 . 1.503(3) ?
    C7 C8 . 1.518(3) ?
    C7 C12 . 1.557(3) ?
    C7 H7 . 1.0000 ?
    C8 C9 . 1.520(3) ?
    C9 C10 . 1.539(3) ?
    C9 H9A . 0.9900 ?
    C9 H9B . 0.9900 ?
    C10 C11 . 1.533(3) ?
    C10 H10A . 0.9900 ?
    C10 H10B . 0.9900 ?
    C11 C12 . 1.531(3) ?
    C11 C16 . 1.567(3) ?
    C12 C13 . 1.536(3) ?
    C13 C14 . 1.516(3) ?
    C13 H13A . 0.9900 ?
    C13 H13B . 0.9900 ?
    C14 H14A . 0.9900 ?
    C14 H14B . 0.9900 ?
    C15 C16 . 1.544(3) ?
    C15 H15A . 0.9900 ?
    C15 H15B . 0.9900 ?
    C16 H16 . 1.0000 ?
    C17 H17A . 0.9800 ?
    C17 H17B . 0.9800 ?
    C17 H17C . 0.9800 ?
    C18 C19 . 1.499(3) ?
    C18 H18A . 0.9900 ?
    C18 H18B . 0.9900 ?
    C19 C20 . 1.509(3) ?
    C19 C21 . 1.512(3) ?
    C19 H19 . 1.0000 ?
    C20 C21 . 1.504(3) ?
    C20 H20A . 0.9900 ?
    C20 H20B . 0.9900 ?
    C21 H21A . 0.9900 ?
    C21 H21B . 0.9900 ?
    O5 C22 . 1.432(2) ?
    O5 H5 . 0.8400 ?
    C22 H22A . 0.9800 ?
    C22 H22B . 0.9800 ?
    C22 H22C . 0.9800 ?
loop_
    _geom_angle_atom_site_label_1
    _geom_angle_atom_site_label_2
    _geom_angle_atom_site_label_3
    _geom_angle_site_symmetry_1
    _geom_angle_site_symmetry_3
    _geom_angle
    _geom_angle_publ_flag
    C1 O1 H1 . . 109.5 ?
    C6 O2 C7 . . 103.46(16) ?
    C11 O4 H4 . . 109.5 ?
    C17 N1 C14 . . 109.55(18) ?
    C17 N1 C18 . . 107.10(17) ?
    C14 N1 C18 . . 104.24(17) ?
    C17 N1 C16 . . 110.75(16) ?
    C14 N1 C16 . . 112.65(17) ?
    C18 N1 C16 . . 112.23(17) ?
    O1 C1 C6 . . 119.5(2) ?
    O1 C1 C2 . . 124.5(2) ?
    C6 C1 C2 . . 116.0(2) ?
    C3 C2 C1 . . 122.3(2) ?
    C3 C2 H2 . . 118.9 ?
    C1 C2 H2 . . 118.9 ?
    C2 C3 C4 . . 120.8(2) ?
    C2 C3 H3 . . 119.6 ?
    C4 C3 H3 . . 119.6 ?
    C5 C4 C3 . . 115.9(2) ?
    C5 C4 C15 . . 117.3(2) ?
    C3 C4 C15 . . 126.6(2) ?
    C6 C5 C4 . . 123.4(2) ?
    C6 C5 C12 . . 109.0(2) ?
    C4 C5 C12 . . 127.5(2) ?
    C1 C6 C5 . . 121.4(2) ?
    C1 C6 O2 . . 127.3(2) ?
    C5 C6 O2 . . 111.3(2) ?
    O2 C7 C8 . . 109.7(2) ?
    O2 C7 C12 . . 104.24(17) ?
    C8 C7 C12 . . 109.39(19) ?
    O2 C7 H7 . . 111.1 ?
    C8 C7 H7 . . 111.1 ?
    C12 C7 H7 . . 111.1 ?
    O3 C8 C7 . . 123.0(2) ?
    O3 C8 C9 . . 122.4(2) ?
    C7 C8 C9 . . 114.2(2) ?
    C8 C9 C10 . . 106.51(18) ?
    C8 C9 H9A . . 110.4 ?
    C10 C9 H9A . . 110.4 ?
    C8 C9 H9B . . 110.4 ?
    C10 C9 H9B . . 110.4 ?
    H9A C9 H9B . . 108.6 ?
    C11 C10 C9 . . 108.12(18) ?
    C11 C10 H10A . . 110.1 ?
    C9 C10 H10A . . 110.1 ?
    C11 C10 H10B . . 110.1 ?
    C9 C10 H10B . . 110.1 ?
    H10A C10 H10B . . 108.4 ?
    O4 C11 C12 . . 106.82(18) ?
    O4 C11 C10 . . 108.29(17) ?
    C12 C11 C10 . . 111.59(19) ?
    O4 C11 C16 . . 112.36(19) ?
    C12 C11 C16 . . 106.19(17) ?
    C10 C11 C16 . . 111.52(18) ?
    C5 C12 C11 . . 109.64(19) ?
    C5 C12 C13 . . 111.10(18) ?
    C11 C12 C13 . . 107.86(19) ?
    C5 C12 C7 . . 96.89(19) ?
    C11 C12 C7 . . 118.74(19) ?
    C13 C12 C7 . . 112.16(19) ?
    C14 C13 C12 . . 110.95(19) ?
    C14 C13 H13A . . 109.4 ?
    C12 C13 H13A . . 109.4 ?
    C14 C13 H13B . . 109.4 ?
    C12 C13 H13B . . 109.4 ?
    H13A C13 H13B . . 108.0 ?
    C13 C14 N1 . . 114.19(19) ?
    C13 C14 H14A . . 108.7 ?
    N1 C14 H14A . . 108.7 ?
    C13 C14 H14B . . 108.7 ?
    N1 C14 H14B . . 108.7 ?
    H14A C14 H14B . . 107.6 ?
    C4 C15 C16 . . 113.86(18) ?
    C4 C15 H15A . . 108.8 ?
    C16 C15 H15A . . 108.8 ?
    C4 C15 H15B . . 108.8 ?
    C16 C15 H15B . . 108.8 ?
    H15A C15 H15B . . 107.7 ?
    C15 C16 N1 . . 112.82(17) ?
    C15 C16 C11 . . 111.37(18) ?
    N1 C16 C11 . . 111.05(17) ?
    C15 C16 H16 . . 107.1 ?
    N1 C16 H16 . . 107.1 ?
    C11 C16 H16 . . 107.1 ?
    N1 C17 H17A . . 109.5 ?
    N1 C17 H17B . . 109.5 ?
    H17A C17 H17B . . 109.5 ?
    N1 C17 H17C . . 109.5 ?
    H17A C17 H17C . . 109.5 ?
    H17B C17 H17C . . 109.5 ?
    C19 C18 N1 . . 115.04(18) ?
    C19 C18 H18A . . 108.5 ?
    N1 C18 H18A . . 108.5 ?
    C19 C18 H18B . . 108.5 ?
    N1 C18 H18B . . 108.5 ?
    H18A C18 H18B . . 107.5 ?
    C18 C19 C20 . . 114.5(2) ?
    C18 C19 C21 . . 119.6(2) ?
    C20 C19 C21 . . 59.71(14) ?
    C18 C19 H19 . . 116.8 ?
    C20 C19 H19 . . 116.8 ?
    C21 C19 H19 . . 116.8 ?
    C21 C20 C19 . . 60.22(14) ?
    C21 C20 H20A . . 117.7 ?
    C19 C20 H20A . . 117.7 ?
    C21 C20 H20B . . 117.7 ?
    C19 C20 H20B . . 117.7 ?
    H20A C20 H20B . . 114.9 ?
    C20 C21 C19 . . 60.07(14) ?
    C20 C21 H21A . . 117.8 ?
    C19 C21 H21A . . 117.8 ?
    C20 C21 H21B . . 117.8 ?
    C19 C21 H21B . . 117.8 ?
    H21A C21 H21B . . 114.9 ?
    C22 O5 H5 . . 109.5 ?
    O5 C22 H22A . . 109.5 ?
    O5 C22 H22B . . 109.5 ?
    H22A C22 H22B . . 109.5 ?
    O5 C22 H22C . . 109.5 ?
    H22A C22 H22C . . 109.5 ?
    H22B C22 H22C . . 109.5 ?
loop_
    _geom_torsion_atom_site_label_1
    _geom_torsion_atom_site_label_2
    _geom_torsion_atom_site_label_3
    _geom_torsion_atom_site_label_4
    _geom_torsion_site_symmetry_1
    _geom_torsion_site_symmetry_2
    _geom_torsion_site_symmetry_3
    _geom_torsion_site_symmetry_4
    _geom_torsion
    _geom_torsion_publ_flag
    O1 C1 C2 C3 . . . . -178.9(2) ?
    C6 C1 C2 C3 . . . . 0.5(3) ?
    C1 C2 C3 C4 . . . . -2.2(3) ?
    C2 C3 C4 C5 . . . . 0.0(3) ?
    C2 C3 C4 C15 . . . . 173.4(2) ?
    C3 C4 C5 C6 . . . . 4.0(3) ?
    C15 C4 C5 C6 . . . . -170.0(2) ?
    C3 C4 C5 C12 . . . . 180.0(2) ?
    C15 C4 C5 C12 . . . . 5.9(3) ?
    O1 C1 C6 C5 . . . . -177.2(2) ?
    C2 C1 C6 C5 . . . . 3.4(3) ?
    O1 C1 C6 O2 . . . . 5.4(4) ?
    C2 C1 C6 O2 . . . . -174.0(2) ?
    C4 C5 C6 C1 . . . . -5.9(4) ?
    C12 C5 C6 C1 . . . . 177.5(2) ?
    C4 C5 C6 O2 . . . . 171.89(19) ?
    C12 C5 C6 O2 . . . . -4.7(3) ?
    C7 O2 C6 C1 . . . . 157.3(2) ?
    C7 O2 C6 C5 . . . . -20.3(2) ?
    C6 O2 C7 C8 . . . . -80.8(2) ?
    C6 O2 C7 C12 . . . . 36.2(2) ?
    O2 C7 C8 O3 . . . . -9.7(3) ?
    C12 C7 C8 O3 . . . . -123.5(2) ?
    O2 C7 C8 C9 . . . . 162.42(17) ?
    C12 C7 C8 C9 . . . . 48.7(3) ?
    O3 C8 C9 C10 . . . . 106.3(2) ?
    C7 C8 C9 C10 . . . . -65.9(2) ?
    C8 C9 C10 C11 . . . . 67.1(2) ?
    C9 C10 C11 O4 . . . . 61.6(2) ?
    C9 C10 C11 C12 . . . . -55.7(2) ?
    C9 C10 C11 C16 . . . . -174.32(19) ?
    C6 C5 C12 C11 . . . . 149.25(19) ?
    C4 C5 C12 C11 . . . . -27.2(3) ?
    C6 C5 C12 C13 . . . . -91.6(2) ?
    C4 C5 C12 C13 . . . . 92.0(3) ?
    C6 C5 C12 C7 . . . . 25.4(2) ?
    C4 C5 C12 C7 . . . . -151.1(2) ?
    O4 C11 C12 C5 . . . . 173.74(16) ?
    C10 C11 C12 C5 . . . . -68.1(2) ?
    C16 C11 C12 C5 . . . . 53.6(2) ?
    O4 C11 C12 C13 . . . . 52.6(2) ?
    C10 C11 C12 C13 . . . . 170.80(17) ?
    C16 C11 C12 C13 . . . . -67.5(2) ?
    O4 C11 C12 C7 . . . . -76.3(3) ?
    C10 C11 C12 C7 . . . . 41.8(3) ?
    C16 C11 C12 C7 . . . . 163.6(2) ?
    O2 C7 C12 C5 . . . . -36.9(2) ?
    C8 C7 C12 C5 . . . . 80.3(2) ?
    O2 C7 C12 C11 . . . . -153.83(19) ?
    C8 C7 C12 C11 . . . . -36.6(3) ?
    O2 C7 C12 C13 . . . . 79.2(2) ?
    C8 C7 C12 C13 . . . . -163.55(19) ?
    C5 C12 C13 C14 . . . . -56.7(3) ?
    C11 C12 C13 C14 . . . . 63.5(2) ?
    C7 C12 C13 C14 . . . . -163.96(19) ?
    C12 C13 C14 N1 . . . . -51.3(3) ?
    C17 N1 C14 C13 . . . . -79.4(2) ?
    C18 N1 C14 C13 . . . . 166.29(19) ?
    C16 N1 C14 C13 . . . . 44.4(3) ?
    C5 C4 C15 C16 . . . . -14.7(3) ?
    C3 C4 C15 C16 . . . . 172.0(2) ?
    C4 C15 C16 N1 . . . . -80.4(2) ?
    C4 C15 C16 C11 . . . . 45.3(3) ?
    C17 N1 C16 C15 . . . . -160.55(18) ?
    C14 N1 C16 C15 . . . . 76.4(2) ?
    C18 N1 C16 C15 . . . . -40.9(2) ?
    C17 N1 C16 C11 . . . . 73.6(2) ?
    C14 N1 C16 C11 . . . . -49.5(2) ?
    C18 N1 C16 C11 . . . . -166.77(18) ?
    O4 C11 C16 C15 . . . . 177.95(18) ?
    C12 C11 C16 C15 . . . . -65.6(2) ?
    C10 C11 C16 C15 . . . . 56.2(2) ?
    O4 C11 C16 N1 . . . . -55.4(2) ?
    C12 C11 C16 N1 . . . . 61.0(2) ?
    C10 C11 C16 N1 . . . . -177.20(18) ?
    C17 N1 C18 C19 . . . . 62.6(2) ?
    C14 N1 C18 C19 . . . . 178.7(2) ?
    C16 N1 C18 C19 . . . . -59.1(3) ?
    N1 C18 C19 C20 . . . . -163.38(19) ?
    N1 C18 C19 C21 . . . . -95.6(2) ?
    C18 C19 C20 C21 . . . . 111.3(2) ?
    C18 C19 C21 C20 . . . . -102.8(2) ?
loop_
    _geom_hbond_atom_site_label_D
    _geom_hbond_atom_site_label_H
    _geom_hbond_atom_site_label_A
    _geom_hbond_site_symmetry_A
    _geom_hbond_distance_DH
    _geom_hbond_distance_HA
    _geom_hbond_distance_DA
    _geom_hbond_angle_DHA
    O1 H1 O5 3_746 0.84 1.78 2.613(2) 170.2
    O4 H4 Br1 . 0.84 2.39 3.2272(16) 175.1
    O5 H5 Br1 4_567 0.84 2.42 3.2376(16) 165.0
data_global
_journal_date_recd_electronic     2011-10-18
_journal_date_accepted     2012-02-08
_journal_name_full     'Acta Crystallographica, Section E'
_journal_year     2012
_journal_volume     68
_journal_issue      3
_journal_page_first     o827
_journal_page_last     o827
_journal_paper_category     QO
_journal_paper_doi     10.1107/S1600536812005545
_journal_coeditor_code     MW2034
_publ_contact_author_name     'Xinbo Zhou'
_publ_contact_author_address
;
Beijing Institute of Pharmacology and Toxicology, Beijing 100850,
People's Republic of China
;
_publ_contact_author_email     'hapwave@yahoo.cn'
_publ_contact_author_fax     '010-66931642'
_publ_contact_author_phone     '010-66931634'
_publ_section_title
;
Methylnaltrexone bromide methanol monosolvate
;
loop_
    _publ_author_name
    _publ_author_footnote
    _publ_author_address
    'Li, Guoqing' .
;
Shenyang Pharmaceutical University
Liaoning 110016
People's Republic of China
;
    'Cai, Xu' ?
;
Beijing Institute of Pharmacology and Toxicology
Beijing 100850
People's Republic of China
;
    'Zheng, Zhibing' .
;
Beijing Institute of Pharmacology and Toxicology
Beijing 100850
People's Republic of China
;
    'Zhou, Xinbo' .
;
Beijing Institute of Pharmacology and Toxicology
Beijing 100850
People's Republic of China
;
    'Li, Song' .
;
Beijing Institute of Pharmacology and Toxicology
Beijing 100850
People's Republic of China
;
