# Supplementary material for: Methyl­naltrexone bromide methanol monosolvate
Source: Acta Crystallogr Sect E Struct Rep Online. 2012 Feb 24;68(Pt 3):o827. doi: 10.1107/S1600536812005545 (PMC3297887; doi:10.1107/S1600536812005545)
Supplement: Supplementary file 2 [file e-68-0o827-Isup2.hkl]

# 
# h,k,l, Fc-squared, Fo-squared, sigma(Fo-squared) and status flag 
# 
data_I
_shelx_title ' shelx in P2(1)2(1)2(1)' 
_shelx_refln_list_code          4 
_shelx_F_calc_maximum      193.85 
_exptl_crystal_F_000       976.00 
_reflns_d_resolution_high  0.8002 
 
loop_ 
 _symmetry_equiv_pos_as_xyz 
 'x, y, z' 
 '-x+1/2, -y, z+1/2' 
 '-x, y+1/2, -z+1/2' 
 'x+1/2, -y+1/2, -z' 
 
_cell_length_a     7.3335 
_cell_length_b    12.9564 
_cell_length_c    21.5057 
_cell_angle_alpha  90.000 
_cell_angle_beta   90.000 
_cell_angle_gamma  90.000 
 
_shelx_F_squared_multiplier     1.000 
 
loop_ 
 _refln_index_h 
 _refln_index_k 
 _refln_index_l 
 _refln_F_squared_calc 
 _refln_F_squared_meas 
 _refln_F_squared_sigma 
 _refln_observed_status 
   2   0   0    22108.92    21940.03    219.25 o 
   4   0   0      248.12      190.70     23.38 o 
   6   0   0      599.70      606.44     49.32 o 
   8   0   0      621.42      602.72     98.64 o 
   1   1   0      503.40      550.19     13.34 o 
   2   1   0     2538.95     2500.34     25.22 o 
   3   1   0     5803.00     5828.58     59.75 o 
   4   1   0      208.32      237.61     20.16 o 
   5   1   0       57.98       67.98     17.62 o 
   6   1   0       16.91       52.01     22.68 o 
   7   1   0      598.22      489.49     75.58 o 
   8   1   0        0.02       15.03     23.90 o 
   9   1   0       87.30       78.00     67.07 o 
   0   2   0     1406.23     1527.32     18.46 o 
   1   2   0     3999.23     3942.48     49.74 o 
   2   2   0     6718.11     6972.37     80.15 o 
   3   2   0       99.11      117.96     10.53 o 
   4   2   0       74.53      104.28     18.98 o 
   5   2   0      424.46      399.23     46.21 o 
   6   2   0     1602.64     1639.11     84.95 o 
   7   2   0      184.69      204.41    102.33 o 
   8   2   0     1204.18     1430.60    119.28 o 
   9   2   0       82.01       53.67     67.67 o 
   1   3   0      990.85      971.35     15.34 o 
   2   3   0     2718.49     2626.89     36.12 o 
   3   3   0     2847.02     2763.23     40.71 o 
   4   3   0      110.55      124.14     33.08 o 
   5   3   0      138.03      169.87     52.93 o 
   6   3   0      932.34      933.70     58.43 o 
   7   3   0      470.31      537.05     46.06 o 
   8   3   0      140.50      147.57     83.57 o 
   9   3   0      363.53      268.51    258.52 o 
   0   4   0    26274.75    25032.15    377.97 o 
   1   4   0     1107.06     1131.80     15.09 o 
   2   4   0     6512.51     6187.52     75.54 o 
   3   4   0      245.13      237.03     17.89 o 
   4   4   0     1769.08     1729.07     45.90 o 
   5   4   0       23.41       17.28      8.34 o 
   6   4   0      243.86      278.33     92.29 o 
   7   4   0       16.68        8.50     26.74 o 
   8   4   0      865.03      896.01     70.47 o 
   1   5   0    21975.10    21276.11    271.37 o 
   2   5   0     4236.27     4442.37     56.27 o 
   3   5   0     4658.50     4631.26     68.20 o 
   4   5   0       18.35       13.56      5.96 o 
   5   5   0       27.72       29.77     12.62 o 
   6   5   0      543.58      569.09     38.16 o 
   7   5   0      600.00      666.11     51.79 o 
   8   5   0        2.54       21.27     52.15 o 
   0   6   0     1397.62     1245.92     31.53 o 
   1   6   0      437.30      476.47     13.37 o 
   2   6   0     3278.71     3062.50     73.53 o 
   3   6   0      217.03      211.23     21.45 o 
   4   6   0     1246.16     1231.12     32.59 o 
   5   6   0      758.22      712.27     24.12 o 
   6   6   0       70.46       63.12     21.04 o 
   7   6   0      197.03      199.33     77.00 o 
   8   6   0      169.21      123.75    104.46 o 
   1   7   0     7394.81     7217.12    102.51 o 
   2   7   0       25.20       29.29     10.88 o 
   3   7   0     3326.04     3300.28     79.62 o 
   4   7   0        5.00       25.13     18.69 o 
   5   7   0     3900.89     3837.61    124.65 o 
   6   7   0       18.23       30.09     20.98 o 
   7   7   0      437.48      452.09     63.01 o 
   8   7   0       53.22       33.15     30.11 o 
   0   8   0      899.57      876.66     50.82 o 
   1   8   0      154.80      157.49     16.04 o 
   2   8   0     1791.27     1803.36     58.66 o 
   3   8   0      194.74      179.24     41.84 o 
   4   8   0      852.11      826.77     50.07 o 
   5   8   0      602.86      589.06     54.29 o 
   6   8   0        8.02       15.08     16.35 o 
   7   8   0      379.69      349.66     55.63 o 
   1   9   0     6272.47     6274.99    140.77 o 
   2   9   0       50.65       62.55     21.11 o 
   3   9   0     1919.86     1943.21     69.17 o 
   4   9   0       50.67       97.87     29.23 o 
   5   9   0       82.00       93.40     32.69 o 
   6   9   0        0.86       19.05     22.37 o 
   7   9   0      376.46      355.22    124.58 o 
   0  10   0     6077.93     5916.69    275.70 o 
   1  10   0        7.85        6.99      7.44 o 
   2  10   0     2450.97     2503.10     94.69 o 
   3  10   0      228.88      217.33     51.21 o 
   4  10   0       22.25       35.34     16.94 o 
   5  10   0      224.24      234.05     65.43 o 
   6  10   0       62.98       62.54     36.57 o 
   7  10   0        9.48       -8.77     40.45 o 
   1  11   0     1845.28     1906.64     72.43 o 
   2  11   0       12.12       10.15     16.57 o 
   3  11   0      671.83      713.85     58.14 o 
   4  11   0        9.61       10.77     18.82 o 
   5  11   0        4.19       11.01     19.40 o 
   6  11   0       42.30       62.87     26.15 o 
   0  12   0     3425.25     3356.00    172.16 o 
   1  12   0       30.27       27.49     13.73 o 
   2  12   0     1332.77     1369.57     72.57 o 
   3  12   0       32.52       36.30     23.86 o 
   4  12   0      340.07      415.14     76.49 o 
   5  12   0       13.36       11.05     24.22 o 
   6  12   0       72.15       62.34     50.45 o 
   1  13   0     2666.03     2708.04    113.54 o 
   2  13   0       23.03       34.42     23.59 o 
   3  13   0      942.61      965.54     76.35 o 
   4  13   0       38.40       38.84     19.72 o 
   5  13   0       17.81       26.94     29.80 o 
   0  14   0     1891.94     1956.03    264.93 o 
   1  14   0        6.54       13.50     17.10 o 
   2  14   0     2202.05     2294.07     98.70 o 
   3  14   0       15.80        8.59     27.70 o 
   4  14   0      299.66      231.01    121.96 o 
   1  15   0     1174.90     1179.58     90.32 o 
   2  15   0      184.69      167.48     91.15 o 
   3  15   0      308.98      347.50     77.40 o 
   0  16   0      448.16      297.11    370.68 o 
   1  16   0       37.49       35.79     39.42 o 
   1   0   1     3633.15     3708.92     52.74 o 
   2   0   1      607.98      610.50     11.82 o 
   3   0   1     5625.53     5860.39     52.50 o 
   4   0   1     2771.46     2468.99     44.83 o 
   5   0   1      988.77     1039.30     34.87 o 
   6   0   1     1887.43     1849.03     84.70 o 
   7   0   1      657.17      537.87     47.19 o 
   8   0   1      506.81      569.55     88.44 o 
   9   0   1        1.46        6.00     30.71 o 
  -9   1   1      274.41      176.60    138.73 o 
  -8   1   1      124.91       84.14     58.09 o 
  -7   1   1     2967.03     3018.17    173.37 o 
  -6   1   1      270.07      293.68     67.99 o 
  -5   1   1     5999.87     6112.02    131.66 o 
  -4   1   1     3578.48     3912.43     54.67 o 
  -3   1   1     5116.11     5171.91     48.12 o 
  -2   1   1     5030.04     5282.23     37.59 o 
  -1   1   1     3794.89     3581.79     74.07 o 
   0   1   1     2140.50     2038.88     34.92 o 
   1   1   1     3161.88     3113.28     26.71 o 
   2   1   1     5359.18     5327.38     56.20 o 
   3   1   1     5904.45     5900.07     66.45 o 
   4   1   1     4024.22     4439.04     72.22 o 
   5   1   1     6236.41     6307.39    183.72 o 
   6   1   1      384.42      437.60     57.89 o 
   7   1   1     2903.35     2872.44    139.61 o 
   8   1   1      129.97      121.67     86.45 o 
   9   1   1      325.28      162.80    194.90 o 
  -9   2   1      276.90      168.69    140.02 o 
  -8   2   1     1005.37     1064.65     89.13 o 
  -7   2   1      345.36      380.68    125.09 o 
  -6   2   1     3720.91     3903.29    185.27 o 
  -5   2   1      667.63      689.27     36.35 o 
  -4   2   1     8007.80     8057.56    110.79 o 
  -3   2   1     1951.18     1980.13     27.33 o 
  -2   2   1     8137.69     8366.13     70.33 o 
  -1   2   1     1527.61     1532.49     21.91 o 
   0   2   1     5115.97     5019.66     61.84 o 
   1   2   1     1603.62     1624.39     18.07 o 
   2   2   1     8246.19     8557.14    140.92 o 
   3   2   1     2018.25     2025.90     32.34 o 
   4   2   1     8142.83     8415.72    112.47 o 
   5   2   1      755.13      766.10     46.86 o 
   6   2   1     3666.62     3772.26    152.91 o 
   7   2   1      321.90      393.55     85.01 o 
   8   2   1     1055.13      948.30    104.62 o 
   9   2   1      256.48      204.12    106.86 o 
  -9   3   1      481.78      481.78    102.40 o 
  -8   3   1      227.42      213.01    127.81 o 
  -7   3   1     1889.71     2033.41    151.28 o 
  -6   3   1      431.02      396.10     41.05 o 
  -5   3   1     5801.93     5876.36    209.74 o 
  -4   3   1      191.24      184.94     15.73 o 
  -3   3   1     6581.06     6397.53    108.61 o 
  -2   3   1     1109.04     1162.33     18.05 o 
  -1   3   1     7967.67     8461.53    143.91 o 
   0   3   1     4254.65     4316.98     37.37 o 
   1   3   1     8870.39     8987.86     78.33 o 
   2   3   1      967.52      970.76     18.25 o 
   3   3   1     5805.44     5587.44     67.67 o 
   4   3   1      103.36      102.47     27.06 o 
   5   3   1     6666.57     6440.27    137.89 o 
   6   3   1      418.83      440.18     52.34 o 
   7   3   1     1886.75     2037.34    107.54 o 
   8   3   1      261.33      250.26     91.42 o 
   9   3   1      597.74      605.46    352.90 o 
  -8   4   1      522.95      553.79     69.08 o 
  -7   4   1      122.67      140.19     82.04 o 
  -6   4   1     6464.45     6535.52    211.69 o 
  -5   4   1      634.90      641.99     27.37 o 
  -4   4   1     7454.88     7606.61    160.71 o 
  -3   4   1      619.42      629.26     32.35 o 
  -2   4   1     1673.08     1683.38     40.17 o 
  -1   4   1     2603.17     2686.26     27.73 o 
   0   4   1     4408.10     4637.71     66.35 o 
   1   4   1     2610.26     2742.98     55.83 o 
   2   4   1     2327.68     2221.49     38.78 o 
   3   4   1      610.93      603.44     25.21 o 
   4   4   1     6980.59     7276.11    142.43 o 
   5   4   1      485.67      537.67     27.57 o 
   6   4   1     5141.26     5289.07    101.86 o 
   7   4   1      100.18      108.31     45.65 o 
   8   4   1      506.07      489.83     50.59 o 
  -8   5   1       51.76       89.49     56.60 o 
  -7   5   1     1451.53     1524.67     79.21 o 
  -6   5   1      565.54      483.86     35.79 o 
  -4   5   1     3140.17     3087.06     74.46 o 
  -3   5   1     3061.69     3064.71     55.85 o 
  -2   5   1      302.64      305.44     16.24 o 
  -1   5   1     2080.97     2151.15     24.83 o 
   0   5   1     1582.58     1507.69     20.48 o 
   1   5   1     1752.15     1760.99     24.55 o 
   2   5   1      239.98      245.51     12.76 o 
   3   5   1     2471.76     2447.97     68.41 o 
   4   5   1     3120.64     3306.16     69.17 o 
   5   5   1      681.92      683.63     25.66 o 
   6   5   1      566.16      560.00     45.75 o 
   7   5   1     1550.79     1676.15     75.14 o 
   8   5   1       49.52       38.61     29.15 o 
  -8   6   1      653.76      660.94     71.17 o 
  -7   6   1       55.64       71.46     53.05 o 
  -6   6   1     3975.68     4045.39    148.09 o 
  -5   6   1      767.20      700.50     25.66 o 
  -4   6   1     5164.48     5184.62    110.92 o 
  -3   6   1      271.82      244.69     26.29 o 
  -2   6   1     7249.09     7517.07    174.64 o 
  -1   6   1       41.71       40.30      7.09 o 
   0   6   1      355.84      376.75     13.56 o 
   1   6   1       65.21       60.27      8.42 o 
   2   6   1     6910.03     7084.16    112.19 o 
   3   6   1      321.23      281.01     42.55 o 
   4   6   1     5355.86     5331.58     92.53 o 
   5   6   1      856.31      822.59     28.68 o 
   6   6   1     4118.92     4109.58    135.48 o 
   7   6   1       23.42       31.62     19.77 o 
   8   6   1      684.88      664.36     63.37 o 
  -8   7   1      333.98      351.30     71.14 o 
  -7   7   1     1033.72     1119.23     81.23 o 
  -6   7   1      160.67      156.62     61.04 o 
  -5   7   1     2946.94     2987.68    101.79 o 
  -4   7   1     1250.21     1192.20     63.02 o 
  -3   7   1     3290.43     3268.21     83.61 o 
  -2   7   1      743.23      779.94     49.85 o 
  -1   7   1     1203.16     1195.32     42.35 o 
   0   7   1      217.71      272.23     19.39 o 
   1   7   1     1374.19     1400.56     51.53 o 
   2   7   1      786.66      810.15     41.94 o 
   3   7   1     3398.04     3411.82     85.56 o 
   4   7   1     1152.45     1088.90     47.79 o 
   5   7   1     3484.00     3534.95    115.36 o 
   6   7   1      245.54      237.63     75.72 o 
   7   7   1     1090.32     1158.30     71.63 o 
   8   7   1      354.98      311.48    179.21 o 
  -7   8   1       65.65       79.45     41.45 o 
  -6   8   1     2154.53     2233.26     94.16 o 
  -5   8   1      126.45      118.97     35.78 o 
  -4   8   1     5310.20     5387.10    197.41 o 
  -3   8   1      271.17      243.99     30.96 o 
  -2   8   1     1309.52     1247.49     51.22 o 
  -1   8   1      786.15      804.55     40.30 o 
   0   8   1     2057.15     2169.40     46.19 o 
   1   8   1      744.28      774.69     35.09 o 
   2   8   1     1162.03     1027.87     38.88 o 
   3   8   1      240.73      292.59     79.74 o 
   4   8   1     5258.94     5222.64    165.63 o 
   5   8   1      127.87      127.76     45.91 o 
   6   8   1     2280.81     2340.71     96.09 o 
   7   8   1      110.45       98.01     64.23 o 
  -7   9   1     1072.25     1206.56     85.60 o 
  -6   9   1      204.86      206.59     96.87 o 
  -5   9   1     2125.19     2317.60    106.57 o 
  -4   9   1      340.40      310.81     56.77 o 
  -3   9   1      967.56      954.06     48.04 o 
  -2   9   1       86.48       91.19     32.20 o 
  -1   9   1      561.28      565.61     27.54 o 
   0   9   1      662.81      644.99     28.48 o 
   1   9   1      395.39      395.69     21.60 o 
   2   9   1       60.08       49.44     16.72 o 
   3   9   1     1170.33     1093.09     43.09 o 
   4   9   1      271.43      276.17     92.96 o 
   5   9   1     2071.77     2156.94     99.51 o 
   6   9   1      158.35      154.90     74.47 o 
   7   9   1      861.11      979.01     70.45 o 
  -7  10   1      229.72      169.01    103.69 o 
  -6  10   1     1166.71     1165.23     81.01 o 
  -5  10   1      126.39      142.88     44.11 o 
  -4  10   1     1254.94     1293.44     72.34 o 
  -3  10   1      437.65      417.91    109.44 o 
  -2  10   1     1104.68     1138.94     68.09 o 
  -1  10   1      532.50      546.34     19.72 o 
   0  10   1      174.97      176.05     39.38 o 
   1  10   1      473.55      473.93     20.73 o 
   2  10   1      896.56      884.69     48.67 o 
   3  10   1      473.56      440.36     65.27 o 
   4  10   1     1539.10     1588.79     79.55 o 
   5  10   1      166.60      185.27     60.76 o 
   6  10   1     1392.23     1402.36     67.89 o 
   7  10   1      252.74      183.85    131.19 o 
  -6  11   1      536.84      608.08     93.05 o 
  -5  11   1     2006.16     2044.04    124.02 o 
  -4  11   1       67.15       49.52     22.93 o 
  -3  11   1     2545.65     2605.27    112.32 o 
  -2  11   1      403.98      398.60    124.35 o 
  -1  11   1     1317.67     1263.33     58.22 o 
   0  11   1       19.68       41.50     17.19 o 
   1  11   1     1124.00     1070.11     50.74 o 
   2  11   1      467.87      467.86     55.18 o 
   3  11   1     2761.08     2845.51    116.53 o 
   4  11   1      113.86       95.47     32.44 o 
   5  11   1     2219.41     2372.70    123.05 o 
   6  11   1      506.24      547.90     70.50 o 
  -6  12   1      928.61      927.56     75.88 o 
  -5  12   1       37.13       22.27     30.31 o 
  -4  12   1     1446.68     1459.49    100.79 o 
  -3  12   1      210.02      193.92     94.06 o 
  -2  12   1      524.41      493.72     51.56 o 
  -1  12   1       47.20       51.35     19.72 o 
   0  12   1        1.09        7.33     19.85 o 
   1  12   1       36.05       32.54     13.00 o 
   2  12   1      479.90      483.24    110.49 o 
   3  12   1      144.50      146.60     51.94 o 
   4  12   1     1283.75     1368.67     92.63 o 
   5  12   1       23.47       36.18     25.41 o 
   6  12   1      771.51      834.19     66.69 o 
  -5  13   1     1731.55     1824.12    105.98 o 
  -4  13   1       30.56       28.54     30.13 o 
  -3  13   1      637.25      664.59    104.81 o 
  -2  13   1       79.14       91.46     39.73 o 
  -1  13   1      311.78      304.61    135.20 o 
   0  13   1      163.67      156.25     57.54 o 
   1  13   1      270.70      235.45     94.16 o 
   2  13   1      119.26      116.79     40.97 o 
   3  13   1      754.51      763.75     74.92 o 
   4  13   1       28.22       22.93     28.10 o 
   5  13   1     1721.48     1849.49     94.29 o 
  -4  14   1      306.32      337.11     61.72 o 
  -3  14   1       98.09       83.20     48.56 o 
  -2  14   1      141.61      140.69     56.61 o 
  -1  14   1       52.84       67.43     29.65 o 
   0  14   1       18.57       32.29     28.90 o 
   1  14   1       43.80       67.53     40.60 o 
   2  14   1      216.09      178.87     72.71 o 
   3  14   1      125.94      120.21     45.88 o 
   4  14   1      301.13      253.83    128.79 o 
  -3  15   1      963.88      993.59     96.81 o 
  -2  15   1      194.97      149.43     89.07 o 
  -1  15   1      295.79      224.59    190.81 o 
   0  15   1       29.67       28.68     28.41 o 
   1  15   1      335.96      298.04    232.33 o 
   2  15   1      233.51      169.65     89.45 o 
   3  15   1      951.50      993.28     81.99 o 
  -1  16   1       43.66       38.43     28.51 o 
   0  16   1        3.23        8.39     25.18 o 
   1  16   1       65.05       52.18     46.56 o 
   1   0   2     5940.45     5829.27    122.67 o 
   2   0   2    29831.32    27275.26    441.12 o 
   3   0   2     2543.22     2578.29     35.27 o 
   4   0   2     2294.16     2250.59     46.28 o 
   5   0   2        4.83        3.37      7.26 o 
   6   0   2     1362.20     1324.05     53.91 o 
   7   0   2     1291.56     1388.67     77.71 o 
   8   0   2      840.56      820.62    120.97 o 
   9   0   2       42.72       36.28     38.40 o 
  -9   1   2     1093.87     1179.84     96.18 o 
  -8   1   2      154.38      166.47     95.57 o 
  -7   1   2      270.52      222.85     38.78 o 
  -6   1   2      278.60      273.60     26.26 o 
  -5   1   2      386.03      381.97     23.33 o 
  -4   1   2     1842.70     1904.83     40.20 o 
  -3   1   2     1709.44     1629.42     28.07 o 
  -2   1   2     1047.18     1044.67     16.50 o 
  -1   1   2    14867.47    13764.68     93.79 o 
   0   1   2     4894.89     4758.09     61.21 o 
   1   1   2    13133.69    12826.75    113.60 o 
   2   1   2     1302.54     1305.93     19.65 o 
   3   1   2     1225.82     1179.00     34.04 o 
   4   1   2     1659.51     1692.68     57.02 o 
   5   1   2      393.49      350.57     26.57 o 
   6   1   2      249.05      300.33     82.12 o 
   7   1   2      470.58      392.06     56.20 o 
   8   1   2      181.40      152.42    110.26 o 
   9   1   2     1001.78     1066.49     97.69 o 
  -9   2   2       74.68       58.11     51.09 o 
  -8   2   2     1470.38     1435.29     93.69 o 
  -7   2   2      169.84      124.70     58.51 o 
  -6   2   2       27.81       21.17     12.27 o 
  -5   2   2       35.85       60.29     21.25 o 
  -4   2   2     1999.43     2070.47     35.87 o 
  -3   2   2      497.20      491.68     12.03 o 
  -2   2   2     7133.65     7308.36     72.49 o 
  -1   2   2    11898.04    11837.12    122.58 o 
   0   2   2     6122.47     6167.51     77.27 o 
   1   2   2    12297.55    12231.64    101.74 o 
   2   2   2     7264.59     7423.50    134.33 o 
   3   2   2      768.95      741.46     22.00 o 
   4   2   2     2296.34     2340.99     48.05 o 
   5   2   2       38.99       51.81     20.65 o 
   6   2   2        9.77       11.06     11.64 o 
   7   2   2      196.47      159.11     50.09 o 
   8   2   2     1433.21     1452.72     85.33 o 
   9   2   2       45.47       29.24     38.60 o 
  -8   3   2      108.05      108.54     53.55 o 
  -7   3   2      296.26      321.07    108.39 o 
  -6   3   2      109.16      126.56     69.24 o 
  -5   3   2      670.61      674.76     34.67 o 
  -4   3   2      431.92      385.32     20.72 o 
  -3   3   2     3400.36     3458.39     44.32 o 
  -2   3   2     4673.85     4731.56     43.05 o 
  -1   3   2     7749.17     7749.42    107.39 o 
   0   3   2    10972.83    10915.57     85.32 o 
   1   3   2     8135.56     7700.70     53.72 o 
   2   3   2     5331.47     5337.50     49.04 o 
   3   3   2     2896.84     2873.42     39.13 o 
   4   3   2      373.71      323.12     30.27 o 
   5   3   2      659.07      688.58     40.03 o 
   6   3   2      128.53      166.41     48.71 o 
   7   3   2      326.71      294.12     51.67 o 
   8   3   2      196.03      126.35     86.90 o 
  -8   4   2      544.27      647.76     73.18 o 
  -7   4   2      485.49      489.94     64.15 o 
  -6   4   2      429.92      362.16     50.52 o 
  -5   4   2      504.28      490.15     22.34 o 
  -4   4   2      456.29      429.78     22.94 o 
  -3   4   2     2425.41     2441.02     43.88 o 
  -2   4   2     7663.28     7601.69     71.16 o 
  -1   4   2     9649.98     9964.38     87.82 o 
   0   4   2    15916.07    15775.39    102.22 o 
   1   4   2     9246.34     9446.22     86.97 o 
   2   4   2     8477.54     8478.60     78.87 o 
   3   4   2     2550.79     2528.29     45.27 o 
   4   4   2      617.23      592.64     30.75 o 
   5   4   2      549.54      552.05     26.01 o 
   6   4   2      382.82      307.99     34.41 o 
   7   4   2      543.08      575.01     50.46 o 
   8   4   2      600.30      656.46     42.41 o 
  -7   5   2      179.13      174.47     92.47 o 
  -6   5   2      486.97      477.33     39.31 o 
  -5   5   2      133.85      151.14     54.55 o 
  -4   5   2      493.10      513.24     30.68 o 
  -3   5   2     2365.61     2419.85     43.90 o 
  -2   5   2     2100.17     2428.08     34.10 o 
  -1   5   2    11580.47    11586.52     97.72 o 
   0   5   2      539.34      518.36     13.89 o 
   1   5   2    10425.97    10833.38    166.88 o 
   2   5   2     2497.16     2716.94     39.74 o 
   3   5   2     1981.42     1920.03     37.03 o 
   4   5   2      445.59      474.42     31.02 o 
   5   5   2      158.72      175.86     22.56 o 
   6   5   2      539.78      537.02     34.17 o 
   7   5   2      281.74      255.05     40.08 o 
   8   5   2       59.24       56.54     28.67 o 
  -8   6   2     1036.97     1105.96    155.09 o 
  -7   6   2      444.88      423.48     70.47 o 
  -6   6   2       54.69       52.43     32.99 o 
  -5   6   2      386.39      361.99     24.65 o 
  -4   6   2     1527.79     1394.70     57.50 o 
  -3   6   2     1846.26     1932.58     43.30 o 
  -2   6   2     6439.32     6655.40     92.84 o 
  -1   6   2     1879.98     1966.66     30.54 o 
   0   6   2    12101.37    11892.69    103.82 o 
   1   6   2     1576.28     1607.72     56.02 o 
   2   6   2     6978.25     6956.31    192.60 o 
   3   6   2     1874.13     1981.78     64.72 o 
   4   6   2     1353.18     1349.62     32.24 o 
   5   6   2      393.95      394.58     23.84 o 
   6   6   2       84.72       78.39     22.08 o 
   7   6   2      456.15      452.75     59.47 o 
   8   6   2      830.71      882.14     73.24 o 
  -8   7   2       17.66       32.18     33.82 o 
  -7   7   2      329.24      328.79    127.81 o 
  -6   7   2       48.44       62.63     28.80 o 
  -5   7   2      700.40      694.65     41.73 o 
  -4   7   2      318.86      307.52     11.58 o 
  -3   7   2     2164.09     2049.94     65.96 o 
  -2   7   2      118.01      121.35     13.38 o 
  -1   7   2     4117.03     4032.42     55.58 o 
   0   7   2     1170.82     1163.96     46.15 o 
   1   7   2     4911.33     4986.04     71.69 o 
   2   7   2      223.42      217.71     24.27 o 
   3   7   2     2082.19     2063.12     61.80 o 
   4   7   2      278.24      323.42     75.55 o 
   5   7   2      759.34      727.23     34.67 o 
   6   7   2       43.26       52.81     21.00 o 
   7   7   2      379.66      365.17     62.10 o 
   8   7   2        1.61       16.41     22.96 o 
  -7   8   2      319.05      305.41     63.17 o 
  -6   8   2      149.44      141.11     53.96 o 
  -5   8   2      272.71      260.20    108.36 o 
  -4   8   2        7.37       18.25     11.62 o 
  -3   8   2     1226.19     1130.44     47.16 o 
  -2   8   2     1155.54     1086.05     36.40 o 
  -1   8   2     3474.19     3485.86     72.95 o 
   0   8   2     3133.15     3082.49     63.64 o 
   1   8   2     3799.74     3942.84    130.36 o 
   2   8   2     1137.21     1049.51     22.00 o 
   3   8   2     1036.47      924.48     46.14 o 
   4   8   2        6.86       12.49     20.91 o 
   5   8   2      279.50      246.76     41.07 o 
   6   8   2      134.37      120.25     55.36 o 
   7   8   2      291.10      277.59    146.77 o 
  -7   9   2      185.02      148.60     76.18 o 
  -6   9   2       29.45       47.75     25.66 o 
  -5   9   2      172.85      185.38     62.82 o 
  -4   9   2      455.21      481.60     72.24 o 
  -3   9   2     1628.04     1536.30     64.34 o 
  -2   9   2      940.32      937.54     47.66 o 
  -1   9   2     8228.49     8650.78    129.68 o 
   0   9   2      918.27      906.50     32.44 o 
   1   9   2     8246.34     8678.57    152.51 o 
   2   9   2      853.41      855.44     37.60 o 
   3   9   2     1824.61     1907.10     81.11 o 
   4   9   2      455.18      484.27     53.98 o 
   5   9   2      147.32      138.91     49.33 o 
   6   9   2       37.00       39.60     18.85 o 
   7   9   2      199.09      176.50    100.10 o 
  -7  10   2       29.21       21.33     18.76 o 
  -6  10   2      108.34       99.92     48.35 o 
  -5  10   2       54.40       38.98     32.41 o 
  -4  10   2     1223.28     1229.45     92.16 o 
  -3  10   2     1671.57     1629.48    110.62 o 
  -2  10   2     2549.84     2456.31    142.16 o 
  -1  10   2      277.92      263.16     17.85 o 
   0  10   2     5048.51     4783.50    134.97 o 
   1  10   2      139.27      154.02     31.26 o 
   2  10   2     2298.18     2338.44     80.67 o 
   3  10   2     1492.90     1466.05     65.53 o 
   4  10   2     1026.59     1012.35     54.80 o 
   5  10   2       73.12       73.64     26.17 o 
   6  10   2       74.14       65.73     26.94 o 
   7  10   2       58.86       62.68     36.46 o 
  -6  11   2      240.45      182.24     84.06 o 
  -5  11   2      151.75      140.11     81.98 o 
  -4  11   2      454.86      502.85    188.19 o 
  -3  11   2      757.48      773.32     76.95 o 
  -2  11   2     1193.68     1194.81     95.37 o 
  -1  11   2     1604.90     1619.30     68.76 o 
   0  11   2      675.60      646.92     33.35 o 
   1  11   2     1838.98     1889.70     67.10 o 
   2  11   2     1210.67     1215.59     62.59 o 
   3  11   2      715.52      735.04     51.38 o 
   4  11   2      513.60      530.79     76.44 o 
   5  11   2      176.30      182.39     78.59 o 
   6  11   2      205.12      162.60     63.95 o 
  -6  12   2       75.71       71.52     37.32 o 
  -5  12   2      135.32      122.54     63.63 o 
  -4  12   2      167.45      162.39     67.28 o 
  -3  12   2      111.18       84.94     44.87 o 
  -2  12   2      635.51      619.12     65.97 o 
  -1  12   2      767.87      724.79     30.99 o 
   0  12   2      193.36      236.07     50.28 o 
   1  12   2      798.40      745.68     36.67 o 
   2  12   2      530.11      564.27     70.29 o 
   3  12   2       67.94       63.90     27.60 o 
   4  12   2      210.92      194.55     55.55 o 
   5  12   2      116.62      109.94     39.63 o 
   6  12   2       92.94       76.08     46.69 o 
  -5  13   2      601.92      555.84     81.48 o 
  -4  13   2       37.06       31.86     22.46 o 
  -3  13   2      673.25      684.11     80.36 o 
  -2  13   2      950.86      964.57     69.99 o 
  -1  13   2     2147.38     2146.74     94.18 o 
   0  13   2      313.57      306.47     27.04 o 
   1  13   2     1986.28     1851.68     96.47 o 
   2  13   2      954.30     1025.89     60.97 o 
   3  13   2      727.94      715.08     74.56 o 
   4  13   2       20.09       26.57     24.23 o 
   5  13   2      616.77      600.68     66.18 o 
  -4  14   2      187.07      162.17     88.62 o 
  -3  14   2       36.29       38.69     26.91 o 
  -2  14   2      738.24      733.85     56.12 o 
  -1  14   2      115.26      100.57     52.49 o 
   0  14   2     1544.10     1485.51    123.70 o 
   1  14   2       51.43       42.39     25.70 o 
   2  14   2      671.49      713.00     63.18 o 
   3  14   2       12.82       28.29     21.82 o 
   4  14   2      114.09       97.57     59.89 o 
  -3  15   2      470.23      504.49     71.16 o 
  -2  15   2       62.50       59.05     39.14 o 
  -1  15   2      349.43      329.42    259.79 o 
   0  15   2      871.62      817.97     83.39 o 
   1  15   2      376.14      414.46    196.40 o 
   2  15   2       93.34       70.67     43.11 o 
   3  15   2      460.08      418.26     61.69 o 
  -1  16   2      163.84      172.58    128.20 o 
   0  16   2      700.56      738.99     88.13 o 
   1  16   2      198.94      160.87    147.43 o 
   1   0   3    18803.20    17865.54    258.94 o 
   2   0   3     3421.77     3274.09     80.61 o 
   3   0   3    18573.07    19264.91    235.98 o 
   4   0   3     4706.50     4568.17     83.41 o 
   5   0   3     3458.11     3426.96     76.78 o 
   6   0   3     5524.36     5133.64    168.37 o 
   7   0   3     1486.58     1432.16     80.72 o 
   8   0   3      516.60      502.05    158.13 o 
   9   0   3       96.27       72.06     83.91 o 
  -9   1   3      235.49      176.51    160.37 o 
  -8   1   3      104.63      165.88     77.14 o 
  -7   1   3      584.88      580.12     51.88 o 
  -6   1   3      925.99      934.19     40.85 o 
  -5   1   3     2116.22     2157.69     56.93 o 
  -4   1   3     2970.82     3003.08     86.22 o 
  -3   1   3     5209.55     5234.53     60.88 o 
  -2   1   3      346.76      355.71     18.17 o 
  -1   1   3     3063.07     2899.57     63.90 o 
   0   1   3     3529.16     3665.83     85.59 o 
   1   1   3     2949.69     2813.24     44.73 o 
   2   1   3      174.90      175.32      7.19 o 
   3   1   3     6347.11     6314.56     83.13 o 
   4   1   3     2380.49     2304.61     48.84 o 
   5   1   3     2504.46     2356.57     99.08 o 
   6   1   3      848.34      777.74     52.30 o 
   7   1   3      977.63     1007.76     67.15 o 
   8   1   3      127.65      128.92     68.62 o 
   9   1   3      202.62      175.30    150.41 o 
  -9   2   3       20.86       35.70     34.64 o 
  -8   2   3      722.19      779.22    176.15 o 
  -7   2   3     1159.09     1183.82    110.60 o 
  -6   2   3     1279.88     1273.78     55.87 o 
  -5   2   3     3250.77     3266.72     64.88 o 
  -4   2   3     4720.35     4963.23    105.17 o 
  -3   2   3     2146.89     2130.38     34.16 o 
  -2   2   3     4269.11     4086.07     50.89 o 
  -1   2   3     8444.43     8254.78     99.93 o 
   0   2   3      994.97     1015.43     16.36 o 
   1   2   3     8148.02     8116.43    138.32 o 
   2   2   3     4474.12     4379.46     43.60 o 
   3   2   3     2326.85     2392.20     31.70 o 
   4   2   3     5680.96     5863.69    108.28 o 
   5   2   3     2908.98     2968.45    110.02 o 
   6   2   3     1298.88     1345.45     65.38 o 
   7   2   3      978.78     1019.64     79.77 o 
   8   2   3      583.21      600.17     70.27 o 
   9   2   3       49.56       45.69     38.14 o 
  -8   3   3      743.88      654.10     75.41 o 
  -7   3   3     1373.20     1344.52     86.78 o 
  -6   3   3      330.99      342.81     37.05 o 
  -5   3   3     3737.68     3687.88     80.96 o 
  -4   3   3     2110.25     2099.36     50.95 o 
  -3   3   3     2715.22     2677.14     48.08 o 
  -2   3   3     1650.28     1624.32     45.61 o 
  -1   3   3     7230.21     7134.43     58.78 o 
   0   3   3     1364.13     1383.57     19.92 o 
   1   3   3     6723.00     6977.23     59.48 o 
   2   3   3     1197.38     1190.48     20.40 o 
   3   3   3     2642.66     2495.85     39.22 o 
   4   3   3     1679.00     1682.67     45.67 o 
   5   3   3     3224.41     3308.22    117.95 o 
   6   3   3      195.21      235.48     76.40 o 
   7   3   3     1418.36     1446.86     69.80 o 
   8   3   3      763.35      785.52     62.50 o 
  -8   4   3      782.64      749.16     79.05 o 
  -7   4   3      535.78      589.61     72.85 o 
  -6   4   3     1672.18     1510.68    175.05 o 
  -5   4   3     4689.83     4691.07    124.73 o 
  -4   4   3     1015.74     1006.61     30.95 o 
  -3   4   3     4554.78     4354.47     84.28 o 
  -2   4   3     4151.79     4344.01     57.12 o 
  -1   4   3     3872.68     4073.69     57.45 o 
   0   4   3     1445.88     1400.23     19.51 o 
   1   4   3     4313.38     4457.73     42.75 o 
   2   4   3     4120.06     4289.99     47.95 o 
   3   4   3     4500.90     4442.31    100.38 o 
   4   4   3      773.15      758.74     38.88 o 
   5   4   3     5111.64     5072.46     97.38 o 
   6   4   3     1848.54     1925.45     76.56 o 
   7   4   3      707.92      760.30     45.78 o 
   8   4   3      717.84      618.81     62.07 o 
  -8   5   3      357.33      308.24    244.69 o 
  -7   5   3      746.63      754.23     59.76 o 
  -6   5   3     2921.60     3110.20    203.48 o 
  -5   5   3     9240.44     9051.56    321.78 o 
  -4   5   3     1587.37     1501.91     43.47 o 
  -3   5   3     1130.00     1018.74     50.82 o 
  -2   5   3     1931.93     2009.45     37.43 o 
  -1   5   3     1032.12     1053.34     17.69 o 
   0   5   3       25.07       28.43      6.47 o 
   1   5   3      804.78      815.07     16.48 o 
   2   5   3     1856.25     1957.30     37.18 o 
   3   5   3     1299.75     1169.04     46.17 o 
   4   5   3     1754.01     1741.88     40.20 o 
   5   5   3     9735.97     9748.51    100.32 o 
   6   5   3     2960.99     3054.57     98.67 o 
   7   5   3      739.95      807.58     49.73 o 
   8   5   3      389.98      259.24    123.89 o 
  -8   6   3      575.64      487.44    337.48 o 
  -7   6   3      924.53      999.52    117.43 o 
  -6   6   3      282.98      271.64     35.05 o 
  -5   6   3     1600.98     1588.63     72.72 o 
  -4   6   3     1868.67     1791.70     49.19 o 
  -3   6   3      397.75      382.04     25.82 o 
  -2   6   3      336.49      370.34     23.15 o 
  -1   6   3     1135.83     1193.04     39.84 o 
   0   6   3       67.53       77.13     14.61 o 
   1   6   3     1365.01     1431.33     50.92 o 
   2   6   3      136.10      151.00     20.69 o 
   3   6   3      610.80      618.07     34.88 o 
   4   6   3     2172.65     2097.29     44.95 o 
   5   6   3     1351.94     1322.32     42.11 o 
   6   6   3      387.47      411.46     42.11 o 
   7   6   3      798.88      825.94     73.90 o 
   8   6   3      463.85      420.71    268.84 o 
  -8   7   3      615.29      550.46    123.26 o 
  -7   7   3     1198.19     1226.55    110.33 o 
  -6   7   3     1677.38     1620.64    243.51 o 
  -5   7   3     1960.83     1951.83    102.96 o 
  -4   7   3      865.58      837.18     25.91 o 
  -3   7   3     1772.93     1770.60     41.85 o 
  -2   7   3     1042.91     1014.85     38.83 o 
  -1   7   3      584.22      554.09     24.19 o 
   0   7   3       10.41       11.29      5.46 o 
   1   7   3      579.95      538.86     25.67 o 
   2   7   3      902.71      829.91     40.93 o 
   3   7   3     1741.06     1703.47     55.88 o 
   4   7   3     1299.07     1312.04     51.44 o 
   5   7   3     1854.64     1793.60     62.63 o 
   6   7   3     1569.56     1551.90     62.02 o 
   7   7   3     1228.35     1293.50     71.57 o 
   8   7   3      709.76      692.54     95.42 o 
  -7   8   3      499.33      520.44     62.38 o 
  -6   8   3     1509.75     1512.25    102.07 o 
  -5   8   3     1500.26     1437.64    134.49 o 
  -4   8   3     1339.72     1255.78     62.52 o 
  -3   8   3      375.82      299.37     29.39 o 
  -2   8   3     1656.20     1688.80     48.79 o 
  -1   8   3      162.00      189.59     19.25 o 
   0   8   3       15.78       11.81      6.63 o 
   1   8   3      119.57      146.50     31.49 o 
   2   8   3     1842.83     1910.39     47.08 o 
   3   8   3      167.08      179.61     48.67 o 
   4   8   3      946.56      915.02     48.21 o 
   5   8   3     1436.89     1438.60     65.94 o 
   6   8   3     1516.11     1538.84     67.62 o 
   7   8   3      320.10      317.90    144.61 o 
  -7   9   3      547.91      492.32     84.70 o 
  -6   9   3      836.99      798.09     85.32 o 
  -5   9   3     1503.89     1475.28    107.29 o 
  -4   9   3     1499.06     1565.64    114.58 o 
  -3   9   3     1396.45     1388.35     69.45 o 
  -2   9   3     2358.84     2456.59     68.57 o 
  -1   9   3      484.26      493.45     24.55 o 
   0   9   3     1632.94     1663.85     41.94 o 
   1   9   3      646.77      661.94     31.14 o 
   2   9   3     2194.81     2188.40     67.05 o 
   3   9   3     1354.91     1490.41     63.63 o 
   4   9   3     1480.77     1493.56     69.05 o 
   5   9   3     1514.48     1513.10     70.56 o 
   6   9   3      844.02      854.13     61.18 o 
   7   9   3      527.76      561.86     72.25 o 
  -7  10   3      629.27      692.77     67.76 o 
  -6  10   3      522.04      555.36     67.77 o 
  -5  10   3      556.72      602.94    184.62 o 
  -4  10   3     1692.60     1809.59    149.75 o 
  -3  10   3      868.77      826.89     85.02 o 
  -2  10   3      871.50      809.68     44.86 o 
  -1  10   3       88.20       93.07     17.90 o 
   0  10   3      493.71      462.03     28.89 o 
   1  10   3       97.49      101.99     27.51 o 
   2  10   3      926.80      877.62     26.14 o 
   3  10   3      923.76      893.23     52.54 o 
   4  10   3     1406.17     1450.00     69.33 o 
   5  10   3      676.11      662.21     67.52 o 
   6  10   3      432.16      433.10     65.77 o 
   7  10   3      535.95      586.61     81.53 o 
  -6  11   3      607.04      583.22     82.01 o 
  -5  11   3      595.58      630.02     85.70 o 
  -4  11   3     1483.96     1492.13    124.09 o 
  -3  11   3      551.57      574.30    198.35 o 
  -2  11   3      124.22      121.75     59.45 o 
  -1  11   3      104.19      109.98     16.51 o 
   0  11   3     3168.90     3202.51    139.92 o 
   1  11   3      102.52      122.35     34.44 o 
   2  11   3      189.88      182.17     47.33 o 
   3  11   3      630.06      585.42     57.19 o 
   4  11   3     1592.85     1651.35     75.28 o 
   5  11   3      635.94      629.17     72.03 o 
   6  11   3      786.44      730.63    106.50 o 
  -6  12   3      854.81      851.25     74.09 o 
  -5  12   3      199.96      214.92    116.87 o 
  -4  12   3      803.33      919.06     84.08 o 
  -3  12   3      433.75      478.27    185.83 o 
  -2  12   3      843.53      868.72     79.11 o 
  -1  12   3      252.45      271.66    101.88 o 
   0  12   3        0.39       12.95      8.96 o 
   1  12   3      214.13      226.90     26.16 o 
   2  12   3      819.20      784.92     53.38 o 
   3  12   3      484.33      498.10     57.59 o 
   4  12   3      897.21     1002.59     78.34 o 
   5  12   3      179.73      201.59     93.37 o 
   6  12   3      804.19      768.88     70.59 o 
  -5  13   3      647.51      695.06     84.05 o 
  -4  13   3      699.49      685.64     98.49 o 
  -3  13   3     1467.78     1528.58    103.56 o 
  -2  13   3      710.26      698.20     58.10 o 
  -1  13   3       11.99       21.48     20.82 o 
   0  13   3        5.16       -0.12     20.30 o 
   1  13   3       36.29       39.00     20.86 o 
   2  13   3      633.98      659.55     54.20 o 
   3  13   3     1319.76     1269.37     82.89 o 
   4  13   3      638.04      665.34     75.41 o 
   5  13   3      580.82      619.07     80.76 o 
  -4  14   3      465.70      463.13    114.07 o 
  -3  14   3      364.08      348.32    152.10 o 
  -2  14   3      263.78      259.27    141.07 o 
  -1  14   3      193.99      159.05     83.76 o 
   0  14   3      289.78      234.24    105.66 o 
   1  14   3      157.74      151.41     68.39 o 
   2  14   3      325.83      337.60     52.43 o 
   3  14   3      388.40      381.86     67.89 o 
   4  14   3      533.79      560.74     76.38 o 
  -3  15   3      301.85      294.82    156.32 o 
  -2  15   3      249.21      185.81    115.93 o 
  -1  15   3      149.17      127.08     99.75 o 
   0  15   3      145.05      126.93     77.07 o 
   1  15   3      114.68       92.81     58.87 o 
   2  15   3      164.16      117.96     59.07 o 
   3  15   3      332.88      296.65    142.19 o 
   0  16   3       44.32       35.64     38.71 o 
   0   0   4      276.51      310.76     10.26 o 
   1   0   4    12074.03    11944.57    230.47 o 
   2   0   4     1844.20     1757.24     23.42 o 
   3   0   4      256.89      188.85     10.81 o 
   4   0   4     1137.35     1126.46     53.15 o 
   5   0   4      216.60      199.22     19.59 o 
   6   0   4      155.25      132.71     42.15 o 
   7   0   4      149.83      110.77     53.11 o 
   8   0   4       92.15      103.80     61.32 o 
   9   0   4     1509.26     1499.96    159.68 o 
  -9   1   4      306.43      328.10     82.36 o 
  -8   1   4     1228.47     1208.95     88.56 o 
  -7   1   4     1533.93     1567.81     99.30 o 
  -6   1   4       27.79       25.48     11.63 o 
  -5   1   4      306.21      315.04     25.25 o 
  -4   1   4     3678.24     4034.40    102.48 o 
  -3   1   4     2902.07     2910.35     46.24 o 
  -2   1   4     6240.11     5974.11    104.50 o 
  -1   1   4     7945.35     8204.30    144.34 o 
   0   1   4       82.66       96.89      6.07 o 
   1   1   4     8398.81     8084.99    140.65 o 
   2   1   4     5679.91     5565.34    104.53 o 
   3   1   4     2669.51     2652.85     36.59 o 
   4   1   4     4156.29     4494.47    125.45 o 
   5   1   4      313.09      276.08     40.79 o 
   6   1   4       44.30       33.93     15.46 o 
   7   1   4     1394.89     1414.81     75.55 o 
   8   1   4     1069.14     1147.51     74.98 o 
   9   1   4      341.41      268.02    194.96 o 
  -8   2   4      504.36      515.02     78.64 o 
  -7   2   4      198.66      250.35     36.74 o 
  -6   2   4      394.49      361.20     19.67 o 
  -5   2   4      175.83      173.39     20.89 o 
  -4   2   4       10.61        8.18      4.83 o 
  -3   2   4     6202.05     6476.92    135.82 o 
  -2   2   4      440.25      446.77     24.71 o 
  -1   2   4    22828.07    22031.66    338.08 o 
   0   2   4     2740.37     2719.54     29.63 o 
   1   2   4    23279.26    21439.88    318.34 o 
   2   2   4      876.12      850.59     33.62 o 
   3   2   4     5778.88     5986.51     82.30 o 
   4   2   4       38.71       34.89     10.99 o 
   5   2   4      135.14      146.55     37.17 o 
   6   2   4      374.05      354.90     36.54 o 
   7   2   4      147.70      154.83     41.29 o 
   8   2   4      402.93      406.45     63.07 o 
  -8   3   4      646.71      626.01     60.43 o 
  -7   3   4      164.11      190.68    130.25 o 
  -6   3   4      267.74      247.16     32.13 o 
  -5   3   4      634.92      598.71     23.78 o 
  -4   3   4      177.59      157.72     16.35 o 
  -3   3   4     4137.08     4220.36     81.94 o 
  -2   3   4     9370.28     9362.36    121.68 o 
  -1   3   4    18516.90    18274.22    224.81 o 
   0   3   4     4208.22     4089.03     48.31 o 
   1   3   4    17469.73    18004.12    176.32 o 
   2   3   4     9045.38     9122.95    117.96 o 
   3   3   4     3907.76     3935.29     67.84 o 
   4   3   4      228.76      211.79     24.76 o 
   5   3   4      598.89      589.29     37.29 o 
   6   3   4      227.26      234.38     55.84 o 
   7   3   4      260.54      307.13     74.07 o 
   8   3   4      645.53      635.72     58.56 o 
  -8   4   4       18.30       22.35     16.49 o 
  -7   4   4      457.56      448.36     64.34 o 
  -6   4   4      683.71      655.72     30.36 o 
  -5   4   4     2165.32     2131.29     54.34 o 
  -4   4   4      702.64      674.11     35.65 o 
  -3   4   4     1416.37     1381.21     60.83 o 
  -2   4   4     7221.56     7559.75    140.92 o 
  -1   4   4     1626.19     1602.26     35.72 o 
   0   4   4     5088.80     5037.03     74.29 o 
   1   4   4     2439.81     2232.37     45.92 o 
   2   4   4     7065.32     7219.19    106.03 o 
   3   4   4      988.76      929.25     37.66 o 
   4   4   4      788.05      780.15     40.03 o 
   5   4   4     2014.52     1931.64     53.24 o 
   6   4   4      614.11      594.62     34.91 o 
   7   4   4      381.66      383.98     40.19 o 
   8   4   4        8.33        9.22     21.02 o 
  -8   5   4      308.78      244.46    252.86 o 
  -7   5   4      625.16      596.80     52.79 o 
  -6   5   4      176.23      174.70     34.18 o 
  -5   5   4      930.54      882.94     33.46 o 
  -4   5   4      955.54      968.54     31.66 o 
  -3   5   4      202.31      193.88     14.24 o 
  -2   5   4     5555.50     5591.61     82.25 o 
  -1   5   4      160.98      170.81     28.68 o 
   0   5   4     1748.71     1637.22     25.05 o 
   1   5   4        9.40       12.64      4.32 o 
   2   5   4     5128.89     5103.71     74.19 o 
   3   5   4      174.68      187.86     14.63 o 
   4   5   4     1181.46     1204.30     35.40 o 
   5   5   4      864.86      844.00     30.76 o 
   6   5   4      134.95      109.60     35.84 o 
   7   5   4      595.88      625.02     43.14 o 
   8   5   4      401.38      398.33    230.62 o 
  -8   6   4      344.76      322.78    420.82 o 
  -7   6   4      117.95       95.38    148.67 o 
  -6   6   4      539.39      472.81     36.15 o 
  -5   6   4      389.88      383.55     18.43 o 
  -4   6   4     1227.53     1233.84     43.49 o 
  -3   6   4     1198.50     1119.91     30.37 o 
  -2   6   4     1648.89     1528.33     59.76 o 
  -1   6   4    11099.98    11223.45    145.11 o 
   0   6   4     1708.83     1811.71     45.05 o 
   1   6   4    11132.30    11448.54    220.42 o 
   2   6   4     1377.76     1285.16     49.81 o 
   3   6   4      906.51      853.94     37.95 o 
   4   6   4     1468.24     1532.40     38.18 o 
   5   6   4      455.29      423.11     19.18 o 
   6   6   4      487.54      474.39     30.68 o 
   7   6   4       82.43       97.20     39.15 o 
   8   6   4      330.44      307.11    174.17 o 
  -8   7   4      333.25      259.02    177.51 o 
  -7   7   4      202.66      194.02    168.91 o 
  -6   7   4       21.97       25.52     33.01 o 
  -5   7   4      809.57      763.08     50.09 o 
  -4   7   4      787.50      762.87     25.25 o 
  -3   7   4      250.21      224.86     17.99 o 
  -2   7   4     7016.58     7047.47    132.41 o 
  -1   7   4     1720.49     1815.46     49.22 o 
   0   7   4    10750.08    10719.61    141.79 o 
   1   7   4     1799.89     1866.38     48.98 o 
   2   7   4     7469.70     7306.99    145.28 o 
   3   7   4      255.18      246.23     26.56 o 
   4   7   4      722.94      682.94     34.54 o 
   5   7   4      750.39      718.02     33.88 o 
   6   7   4       39.17       25.53     16.86 o 
   7   7   4      215.77      178.41     71.15 o 
   8   7   4      325.41      268.25    218.08 o 
  -7   8   4      406.68      363.46    248.34 o 
  -6   8   4       34.86       29.82     31.75 o 
  -5   8   4       24.20       64.38     45.96 o 
  -4   8   4      329.24      305.52     19.54 o 
  -3   8   4     1221.07     1221.66     36.65 o 
  -2   8   4      858.24      909.89     45.04 o 
  -1   8   4     5154.05     4946.20     99.18 o 
   0   8   4     1592.56     1502.04     39.08 o 
   1   8   4     4393.32     4414.21     93.34 o 
   2   8   4      948.63      991.12     35.65 o 
   3   8   4     1242.31     1180.83     48.27 o 
   4   8   4      311.93      344.31     48.96 o 
   5   8   4       27.97       32.41     15.93 o 
   6   8   4       56.14       77.34     29.00 o 
   7   8   4      421.30      427.02     60.67 o 
  -7   9   4      156.23      143.68     77.81 o 
  -6   9   4      264.56      287.31    126.35 o 
  -5   9   4       89.56      103.05     54.17 o 
  -4   9   4      311.40      335.61    128.34 o 
  -3   9   4      486.65      476.29     30.93 o 
  -2   9   4      974.89     1021.80     39.98 o 
  -1   9   4     1516.85     1554.03     42.82 o 
   0   9   4      382.53      396.83     27.15 o 
   1   9   4     1525.90     1516.97     45.76 o 
   2   9   4      940.77      946.89     38.64 o 
   3   9   4      548.79      616.53     60.55 o 
   4   9   4      363.50      387.68     74.80 o 
   5   9   4       91.31       80.66     26.00 o 
   6   9   4      282.99      279.52    106.06 o 
   7   9   4       97.94       82.14     37.24 o 
  -7  10   4      138.76      109.10     69.28 o 
  -6  10   4       38.71       33.01     30.84 o 
  -5  10   4       13.27        8.29     31.89 o 
  -4  10   4     1689.25     1634.80    118.03 o 
  -3  10   4      571.32      640.68     91.59 o 
  -2  10   4     2288.85     2142.86     80.14 o 
  -1  10   4     2149.83     2189.87     61.08 o 
   0  10   4       22.77       29.48     10.85 o 
   1  10   4     2159.78     2138.91     63.95 o 
   2  10   4     2094.83     2017.21     62.81 o 
   3  10   4      749.52      811.93     46.60 o 
   4  10   4     1721.21     1736.83     76.99 o 
   5  10   4       13.50       22.62     15.51 o 
   6  10   4       49.25       38.45     27.89 o 
   7  10   4      158.08      131.58     73.93 o 
  -6  11   4       25.72       23.23     39.54 o 
  -5  11   4       26.78       46.89     40.62 o 
  -4  11   4       88.13       93.64     61.29 o 
  -3  11   4     1144.95     1036.39     89.23 o 
  -2  11   4     1157.30     1144.73     69.13 o 
  -1  11   4     1005.30     1010.45     45.40 o 
   0  11   4     4591.01     4890.57     84.80 o 
   1  11   4     1039.51     1069.79     53.47 o 
   2  11   4     1561.97     1457.03     56.23 o 
   3  11   4     1281.83     1217.51     70.78 o 
   4  11   4       70.75       73.33     24.93 o 
   5  11   4       37.46       31.48     18.22 o 
   6  11   4       14.80       10.03     22.62 o 
  -6  12   4      219.43      191.42    101.19 o 
  -5  12   4       81.90      116.84     40.73 o 
  -4  12   4      224.98      203.65     92.11 o 
  -3  12   4     1375.74     1455.47    109.35 o 
  -2  12   4      189.98      182.73     71.63 o 
  -1  12   4     1712.01     1803.13     86.20 o 
   0  12   4     1818.25     1801.83     75.43 o 
   1  12   4     1869.65     1918.41     76.99 o 
   2  12   4      220.47      219.80     54.39 o 
   3  12   4     1287.29     1378.84     70.85 o 
   4  12   4      175.68      152.46     47.71 o 
   5  12   4       80.07      100.40     36.15 o 
   6  12   4      267.76      243.69    125.78 o 
  -5  13   4       76.12      109.71     55.17 o 
  -4  13   4      276.38      257.94    105.10 o 
  -3  13   4      138.79      143.97     83.66 o 
  -2  13   4      551.34      579.42     73.31 o 
  -1  13   4      669.34      712.26     57.84 o 
   0  13   4     1417.72     1394.96     59.65 o 
   1  13   4      728.54      726.41     46.97 o 
   2  13   4      625.39      633.03     48.18 o 
   3  13   4      224.05      206.87     82.05 o 
   4  13   4      285.21      315.88    101.51 o 
   5  13   4       99.81       84.11     43.55 o 
  -4  14   4      135.17      137.38     71.13 o 
  -3  14   4      463.73      470.68     83.06 o 
  -2  14   4      250.24      212.85    122.60 o 
  -1  14   4      273.29      287.60     96.05 o 
   0  14   4      826.58      819.06     77.07 o 
   1  14   4      305.39      294.29     44.22 o 
   2  14   4      166.90      173.17     65.42 o 
   3  14   4      400.34      360.32     66.40 o 
   4  14   4      127.62      109.05     53.41 o 
  -3  15   4       59.62       44.92     33.12 o 
  -2  15   4      534.00      478.13     67.33 o 
  -1  15   4      597.35      588.99     72.04 o 
   0  15   4     1248.11     1303.38     76.70 o 
   1  15   4      544.23      493.23     68.14 o 
   2  15   4      547.65      512.72     69.60 o 
   3  15   4      110.78       93.18     40.63 o 
   0  16   4      544.31      480.79    240.40 o 
   1   0   5      319.00      305.37      9.12 o 
   2   0   5       81.70       82.47      9.39 o 
   3   0   5     2854.43     2714.88     34.40 o 
   4   0   5      907.45      801.89     35.70 o 
   5   0   5     7139.14     7116.47    146.05 o 
   6   0   5      120.69      101.57     38.03 o 
   7   0   5     1729.12     1816.87    100.97 o 
   8   0   5      297.92      230.01    166.94 o 
   9   0   5      614.21      596.87     68.57 o 
  -8   1   5     1298.66     1277.97    173.46 o 
  -7   1   5     1462.51     1456.18    101.99 o 
  -6   1   5     3283.20     3393.09    148.97 o 
  -5   1   5      235.01      236.90     23.40 o 
  -4   1   5     3207.55     3220.58     57.54 o 
  -3   1   5     1355.30     1425.41     48.13 o 
  -2   1   5     6932.49     6953.35     88.16 o 
  -1   1   5     1124.78     1162.93     26.82 o 
   0   1   5    11344.59    11058.97    122.72 o 
   1   1   5     1213.04     1195.58     19.12 o 
   2   1   5     7923.94     7837.74     92.46 o 
   3   1   5     1093.25     1119.31     22.57 o 
   4   1   5     3683.59     3697.52     76.98 o 
   5   1   5      217.45      210.60     19.29 o 
   6   1   5     3355.67     3264.56    125.57 o 
   7   1   5     1239.69     1221.54     78.72 o 
   8   1   5     1315.66     1346.78     68.96 o 
  -8   2   5      340.84      440.72     69.27 o 
  -7   2   5     1486.60     1536.76     77.73 o 
  -6   2   5     1062.50     1074.19     63.69 o 
  -5   2   5     5099.58     5160.58     97.88 o 
  -4   2   5      889.26      892.14     42.81 o 
  -3   2   5     4725.46     4805.91    111.54 o 
  -2   2   5       87.83       83.85     12.99 o 
  -1   2   5     1593.21     1598.33     23.96 o 
   0   2   5      207.87      221.28      9.70 o 
   1   2   5     1451.51     1432.29     34.47 o 
   2   2   5      120.08      112.34      7.88 o 
   3   2   5     3808.87     4002.16     80.28 o 
   4   2   5      709.34      662.36     37.36 o 
   5   2   5     5076.96     5029.01    128.30 o 
   6   2   5     1000.63      983.64     53.59 o 
   7   2   5     1638.96     1639.18     67.11 o 
   8   2   5      362.46      364.15    132.65 o 
  -8   3   5      307.37      304.34    144.12 o 
  -7   3   5      154.38      166.94    107.42 o 
  -6   3   5     3540.71     3598.74    133.64 o 
  -5   3   5      494.57      451.35     15.82 o 
  -4   3   5     2893.92     2723.30     63.58 o 
  -3   3   5     4188.36     4289.12    163.98 o 
  -2   3   5      886.33      899.26     21.81 o 
  -1   3   5      759.50      742.18     16.92 o 
   0   3   5      424.27      448.00     13.70 o 
   1   3   5      850.09      856.51     16.36 o 
   2   3   5      885.75      888.19     17.53 o 
   3   3   5     3867.21     4091.13     67.13 o 
   4   3   5     2809.59     2713.75     57.45 o 
   5   3   5      356.65      277.66     31.91 o 
   6   3   5     3948.72     3941.20    151.09 o 
   7   3   5      193.29      199.46     31.13 o 
   8   3   5      172.22      185.54     80.52 o 
  -8   4   5       41.76       40.32     48.68 o 
  -7   4   5     2523.04     2851.61    190.11 o 
  -6   4   5      380.50      353.74     28.37 o 
  -5   4   5     4714.80     4622.42    100.14 o 
  -4   4   5     1082.93     1080.10     28.38 o 
  -3   4   5     3758.59     3547.12     71.54 o 
  -2   4   5      245.28      293.46     15.92 o 
  -1   4   5    13480.29    13516.69    131.43 o 
   0   4   5      438.55      466.79     13.93 o 
   1   4   5    12836.53    12930.21    161.90 o 
   2   4   5      159.53      201.10     11.96 o 
   3   4   5     3947.41     3716.47     59.72 o 
   4   4   5     1011.39     1030.13     32.20 o 
   5   4   5     5198.56     4764.84    201.55 o 
   6   4   5      492.47      483.03     61.05 o 
   7   4   5     2455.35     2505.44     88.60 o 
   8   4   5       85.05       84.80     64.78 o 
  -8   5   5     1406.61     1686.20    165.99 o 
  -7   5   5      125.21       84.19     55.60 o 
  -6   5   5      793.68      854.78     72.26 o 
  -5   5   5      688.97      682.67     25.01 o 
  -4   5   5     3289.10     3294.99     76.95 o 
  -3   5   5     1387.90     1433.69     37.40 o 
  -2   5   5     7829.70     8537.52    146.45 o 
  -1   5   5     1125.00     1080.35     23.93 o 
   0   5   5       21.70       37.20      8.45 o 
   1   5   5     1263.02     1232.60     24.72 o 
   2   5   5     8548.54     8809.92    125.35 o 
   3   5   5     1491.67     1523.80     36.89 o 
   4   5   5     3334.25     3263.75     68.10 o 
   5   5   5      676.18      680.19     25.87 o 
   6   5   5      877.37      910.36     36.22 o 
   7   5   5       94.80       75.78     29.97 o 
   8   5   5     1380.44     1540.45    103.02 o 
  -8   6   5      253.48      252.36    280.13 o 
  -7   6   5      945.43     1112.16    146.77 o 
  -6   6   5      395.66      367.53     36.48 o 
  -5   6   5     3326.79     3186.11    127.96 o 
  -4   6   5      131.96      110.45     20.87 o 
  -3   6   5     3503.53     3494.60     77.81 o 
  -2   6   5     2618.88     2836.38     66.94 o 
  -1   6   5      683.53      684.08     34.85 o 
   0   6   5        8.19       11.16      7.01 o 
   1   6   5      716.76      714.69     33.19 o 
   2   6   5     2969.28     3320.45     55.36 o 
   3   6   5     3426.60     3436.77     69.93 o 
   4   6   5      194.97      170.88     13.85 o 
   5   6   5     2822.03     2848.04     93.18 o 
   6   6   5      378.19      331.29     24.96 o 
   7   6   5      960.41      964.17     66.10 o 
   8   6   5      296.05      227.60    187.09 o 
  -8   7   5      186.57      153.23    117.86 o 
  -7   7   5      121.80       94.92    108.82 o 
  -6   7   5     1589.36     1551.59    142.89 o 
  -5   7   5      596.54      605.35     32.47 o 
  -4   7   5     5398.54     5181.66    170.50 o 
  -3   7   5     1633.31     1614.64     38.52 o 
  -2   7   5      636.21      582.97     31.37 o 
  -1   7   5      148.97      175.62     25.34 o 
   0   7   5      213.44      213.61     41.05 o 
   1   7   5      132.54      159.24     29.93 o 
   2   7   5      596.92      530.16     26.70 o 
   3   7   5     1756.33     1708.63     38.35 o 
   4   7   5     5363.16     5354.30    110.20 o 
   5   7   5      534.48      570.37     25.37 o 
   6   7   5     1744.72     1775.11     89.74 o 
   7   7   5      139.63      112.02     65.16 o 
   8   7   5       88.78       73.78     67.96 o 
  -7   8   5      904.10      927.97    123.48 o 
  -6   8   5      205.42      248.72    230.67 o 
  -5   8   5      827.61      805.29    106.58 o 
  -4   8   5      474.17      436.25     20.44 o 
  -3   8   5     2158.62     2306.68     84.87 o 
  -2   8   5     2790.75     2903.29     63.85 o 
  -1   8   5     1463.48     1440.20     46.20 o 
   0   8   5     1777.95     1732.31     44.89 o 
   1   8   5     1449.96     1459.80     43.28 o 
   2   8   5     2484.41     2537.91     58.72 o 
   3   8   5     2232.79     2373.94     77.95 o 
   4   8   5      357.29      354.77     47.82 o 
   5   8   5      782.05      819.16     48.70 o 
   6   8   5      178.15      176.63     66.95 o 
   7   8   5     1063.95     1126.19     63.04 o 
  -7   9   5      139.59       96.97     49.26 o 
  -6   9   5     2527.71     2519.99    174.38 o 
  -5   9   5      140.23      107.67     62.02 o 
  -4   9   5     4435.28     4513.74    238.26 o 
  -3   9   5      658.46      666.92     25.63 o 
  -2   9   5     1700.82     1618.56     51.87 o 
  -1   9   5      943.70      936.18     31.24 o 
   0   9   5     1830.97     1811.55     64.88 o 
   1   9   5      960.25      933.14     35.05 o 
   2   9   5     1638.69     1595.45     53.52 o 
   3   9   5      662.96      624.51     25.99 o 
   4   9   5     4500.36     4371.19    147.83 o 
   5   9   5      107.56      109.01     35.54 o 
   6   9   5     2444.61     2513.51    121.38 o 
   7   9   5      114.25       79.15     45.84 o 
  -7  10   5      240.73      215.32    159.99 o 
  -6  10   5      251.17      245.81    202.39 o 
  -5  10   5     1708.88     1779.90    122.55 o 
  -4  10   5      926.55      927.75     87.83 o 
  -3  10   5      725.07      771.10     42.54 o 
  -2  10   5        6.09       13.03     10.95 o 
  -1  10   5     1174.30     1165.73     40.10 o 
   0  10   5      263.40      256.91     28.61 o 
   1  10   5     1449.01     1453.95     63.49 o 
   2  10   5       19.39       18.27      9.11 o 
   3  10   5      868.61      881.98     54.98 o 
   4  10   5     1165.93     1219.21     67.44 o 
   5  10   5     1527.00     1589.88     70.98 o 
   6  10   5      326.02      266.04    126.79 o 
   7  10   5      233.87      166.98    118.75 o 
  -6  11   5     1301.68     1519.66    137.58 o 
  -5  11   5       72.82       75.49     48.40 o 
  -4  11   5      966.72      966.19    161.59 o 
  -3  11   5      138.84      111.66     67.43 o 
  -2  11   5     1681.40     1622.34     69.62 o 
  -1  11   5     1113.15     1101.06     47.30 o 
   0  11   5        0.09        1.63     15.85 o 
   1  11   5     1252.80     1160.78     61.29 o 
   2  11   5     1610.84     1600.57     72.63 o 
   3  11   5      159.11      156.88     53.01 o 
   4  11   5      845.03      900.32     67.03 o 
   5  11   5       63.34       58.76     25.84 o 
   6  11   5     1268.56     1443.65     95.11 o 
  -5  12   5     1152.91     1155.30    106.52 o 
  -4  12   5      452.99      461.90    197.27 o 
  -3  12   5      547.48      529.54    102.21 o 
  -2  12   5      173.98      193.80     72.77 o 
  -1  12   5      163.76      141.32     56.62 o 
   0  12   5      722.80      642.98     36.93 o 
   1  12   5      257.03      253.81     71.77 o 
   2  12   5      111.20      103.89     32.25 o 
   3  12   5      353.20      401.27     68.83 o 
   4  12   5      370.01      357.06    132.72 o 
   5  12   5      888.05      838.90     56.84 o 
  -5  13   5       33.16       25.82     23.80 o 
  -4  13   5     1090.85     1016.65     89.85 o 
  -3  13   5        6.05       10.33     40.78 o 
  -2  13   5      556.03      562.28     63.52 o 
  -1  13   5      311.45      332.30    138.50 o 
   0  13   5      529.63      542.86     38.00 o 
   1  13   5      300.75      261.70     41.89 o 
   2  13   5      515.97      447.04     50.31 o 
   3  13   5       32.24       40.52     22.90 o 
   4  13   5     1149.27     1156.90     69.08 o 
   5  13   5       11.30       13.13     21.35 o 
  -4  14   5      337.31      285.25    145.80 o 
  -3  14   5     1191.94     1264.80     96.86 o 
  -2  14   5       40.58       61.88     47.99 o 
  -1  14   5       76.21       62.23     49.02 o 
   0  14   5       12.96        8.79     28.08 o 
   1  14   5      135.04      132.62     49.25 o 
   2  14   5       29.31       42.40     17.83 o 
   3  14   5     1153.17     1251.00     61.35 o 
   4  14   5      337.44      268.02    129.32 o 
  -3  15   5      175.50      131.42     93.53 o 
  -2  15   5       80.55       58.67     38.79 o 
  -1  15   5       27.77       34.02     21.63 o 
   0  15   5       21.02       26.36     25.13 o 
   1  15   5       19.90       21.16     25.54 o 
   2  15   5      147.40      129.01     55.18 o 
   3  15   5      108.79       78.95     38.08 o 
   0   0   6     1774.59     1756.90     47.78 o 
   1   0   6    10496.97    10612.09    121.43 o 
   2   0   6     1269.76     1270.11     21.96 o 
   3   0   6     7950.94     8315.03    176.58 o 
   4   0   6      594.74      629.52     31.31 o 
   5   0   6        1.31        4.98      3.84 o 
   6   0   6      448.14      471.21     28.24 o 
   7   0   6     2011.92     1873.71     94.79 o 
   8   0   6       82.12       86.15     46.62 o 
  -8   1   6      112.25      100.43     75.93 o 
  -7   1   6      151.38      142.45     52.09 o 
  -6   1   6      306.35      271.42     17.85 o 
  -5   1   6      421.59      417.93     12.23 o 
  -4   1   6        7.71       23.19      9.48 o 
  -3   1   6      626.67      667.35     48.10 o 
  -2   1   6     8695.61     8691.50    118.08 o 
  -1   1   6      583.93      579.47     14.19 o 
   0   1   6    37577.78    35182.47    614.49 o 
   1   1   6      545.14      538.11     14.25 o 
   2   1   6     9259.89     9291.62    221.70 o 
   3   1   6      681.30      762.82     36.52 o 
   4   1   6       88.62      100.39     20.64 o 
   5   1   6      417.41      386.68     20.45 o 
   6   1   6      233.20      234.46     22.02 o 
   7   1   6      151.25      164.43     62.25 o 
   8   1   6      226.86      169.50     77.17 o 
  -8   2   6      187.73      147.60    118.89 o 
  -7   2   6      630.59      682.33     48.46 o 
  -6   2   6       31.29       33.88     21.70 o 
  -5   2   6      340.82      343.81     15.86 o 
  -4   2   6      156.47      142.48     44.70 o 
  -3   2   6     2697.95     2397.00     95.50 o 
  -2   2   6      388.11      370.13     15.63 o 
  -1   2   6    10412.15     9936.85    157.78 o 
   0   2   6      675.83      650.96     17.92 o 
   1   2   6    10004.10     9847.94     88.62 o 
   2   2   6      384.49      410.73     12.42 o 
   3   2   6     2785.61     2658.59     55.69 o 
   4   2   6      171.41      167.62     27.24 o 
   5   2   6      360.60      321.87     32.36 o 
   6   2   6       32.84       48.39     17.26 o 
   7   2   6      686.80      692.82     85.09 o 
   8   2   6      199.34      139.03     69.12 o 
  -8   3   6      913.10      968.35     91.88 o 
  -7   3   6      457.61      452.72     83.02 o 
  -6   3   6      109.19      108.65     36.38 o 
  -5   3   6      114.14      138.83     23.18 o 
  -4   3   6     1526.38     1607.05     48.92 o 
  -3   3   6       89.77      166.55     57.61 o 
  -2   3   6     3097.17     3262.21     93.23 o 
  -1   3   6     2767.96     2908.13     36.13 o 
   0   3   6    19801.00    20261.24    342.04 o 
   1   3   6     2981.93     3266.10     42.53 o 
   2   3   6     3971.65     3820.29     51.11 o 
   3   3   6      115.51      185.98     18.02 o 
   4   3   6     1440.72     1431.40     38.50 o 
   5   3   6      118.02      140.41     32.19 o 
   6   3   6      139.98      157.83     37.92 o 
   7   3   6      475.82      484.76    140.89 o 
   8   3   6      857.46      943.06     58.01 o 
  -8   4   6      208.87      181.03     45.24 o 
  -7   4   6      619.44      550.53    175.52 o 
  -6   4   6      648.73      650.35     39.62 o 
  -5   4   6      121.13      114.89     13.68 o 
  -4   4   6      103.47      124.83     28.52 o 
  -3   4   6     4751.95     4922.58    116.23 o 
  -2   4   6     3189.43     3424.63     70.13 o 
  -1   4   6     6204.38     5732.66    160.07 o 
   0   4   6       96.81      103.93     16.47 o 
   1   4   6     5015.05     4866.65     83.45 o 
   2   4   6     3352.55     3477.83     57.81 o 
   3   4   6     4874.52     4980.65     74.53 o 
   4   4   6       87.74       93.41     24.46 o 
   5   4   6       85.29       99.92     31.22 o 
   6   4   6      683.75      711.83     39.10 o 
   7   4   6      746.03      715.62     44.69 o 
   8   4   6      202.24      205.74    133.17 o 
  -7   5   6       11.33        5.30     18.04 o 
  -6   5   6      674.60      590.30     38.60 o 
  -5   5   6      365.56      345.82     22.74 o 
  -4   5   6      651.40      626.82     26.76 o 
  -3   5   6      503.78      557.23     33.51 o 
  -2   5   6     6494.59     6697.19    177.02 o 
  -1   5   6      693.94      699.07     31.76 o 
   0   5   6     6201.61     5998.55    124.36 o 
   1   5   6      674.56      724.29     31.04 o 
   2   5   6     7337.14     7417.43    219.70 o 
   3   5   6      453.62      513.78     26.98 o 
   4   5   6      738.81      713.49     28.73 o 
   5   5   6      369.23      329.18     20.77 o 
   6   5   6      647.93      605.68     51.79 o 
   7   5   6       19.99       17.48     11.05 o 
   8   5   6      931.83      998.89     83.63 o 
  -7   6   6       94.93       82.39     87.70 o 
  -6   6   6      481.84      454.62     47.15 o 
  -5   6   6      559.18      542.82     29.66 o 
  -4   6   6      245.75      233.83     12.27 o 
  -3   6   6     2826.76     2837.31     71.46 o 
  -2   6   6     1031.15     1040.80     36.92 o 
  -1   6   6     4321.18     4348.21     87.51 o 
   0   6   6     2869.71     2884.69     50.21 o 
   1   6   6     4335.90     4206.06     68.01 o 
   2   6   6     1096.31     1110.53     30.97 o 
   3   6   6     3235.90     3306.82     63.53 o 
   4   6   6      259.11      250.49     17.44 o 
   5   6   6      516.82      491.96     30.44 o 
   6   6   6      446.37      474.68     48.93 o 
   7   6   6       93.63      102.82     50.20 o 
   8   6   6       80.08      100.00     61.00 o 
  -8   7   6      532.88      478.17     92.15 o 
  -7   7   6       22.32       19.11     51.85 o 
  -6   7   6       12.71       29.55     48.92 o 
  -5   7   6      148.01      119.23     39.67 o 
  -4   7   6     2509.93     2516.56     76.96 o 
  -3   7   6      338.89      334.28     24.11 o 
  -2   7   6     5524.40     5789.69    140.53 o 
  -1   7   6      840.59      888.84     44.97 o 
   0   7   6     7353.43     7347.65    130.56 o 
   1   7   6      732.74      736.32     33.68 o 
   2   7   6     4678.65     4798.25    115.50 o 
   3   7   6      296.72      307.93     17.58 o 
   4   7   6     2750.86     2764.66     70.83 o 
   5   7   6      164.23      142.87     20.45 o 
   6   7   6       14.87       24.96     20.15 o 
   7   7   6       13.99       13.54     18.48 o 
   8   7   6      623.15      636.57    132.48 o 
  -7   8   6       39.57       37.15     52.87 o 
  -6   8   6      350.75      302.16     77.90 o 
  -5   8   6      238.29      208.34    183.46 o 
  -4   8   6      152.50      160.70     21.28 o 
  -3   8   6     3447.64     3523.85     85.49 o 
  -2   8   6      269.07      264.43     18.67 o 
  -1   8   6     3410.07     3311.44     74.95 o 
   0   8   6     1505.22     1373.90     42.27 o 
   1   8   6     3568.71     3427.41     67.45 o 
   2   8   6      312.93      298.97     22.63 o 
   3   8   6     3276.32     3106.38     62.36 o 
   4   8   6      177.17      184.68     61.81 o 
   5   8   6      210.09      169.60     64.42 o 
   6   8   6      391.84      390.38     95.06 o 
   7   8   6        2.43       14.08     36.18 o 
  -7   9   6       54.59       73.38     54.90 o 
  -6   9   6      188.87      192.73    150.91 o 
  -5   9   6      163.88      130.17     89.56 o 
  -4   9   6      680.93      654.29     94.99 o 
  -3   9   6     1027.07      971.67     47.48 o 
  -2   9   6     1809.18     1857.83     51.91 o 
  -1   9   6      757.74      735.50     26.68 o 
   0   9   6     3161.02     3205.35    100.49 o 
   1   9   6      687.92      651.85     26.12 o 
   2   9   6     2011.99     2021.04     61.72 o 
   3   9   6      947.34      865.81     40.36 o 
   4   9   6      478.53      458.85     50.25 o 
   5   9   6      149.67      156.66     62.31 o 
   6   9   6      196.81      189.57     66.26 o 
   7   9   6       74.74       72.89     40.58 o 
  -6  10   6      151.90      112.47     65.76 o 
  -5  10   6      116.52       86.70     53.43 o 
  -4  10   6       22.07       29.15     25.03 o 
  -3  10   6       23.58       19.80      9.75 o 
  -2  10   6      440.62      431.56     22.30 o 
  -1  10   6     3728.46     3828.31    114.03 o 
   0  10   6      906.79      860.43     38.29 o 
   1  10   6     3769.35     3812.06    108.74 o 
   2  10   6      474.96      481.07     39.24 o 
   3  10   6      174.08      177.83     49.38 o 
   4  10   6       34.14       42.87     17.95 o 
   5  10   6      144.43      125.36     55.99 o 
   6  10   6      125.56       82.73     47.91 o 
  -6  11   6      188.70      164.37    140.31 o 
  -5  11   6       34.10       28.93     26.27 o 
  -4  11   6       56.44       80.82     56.76 o 
  -3  11   6      800.33      710.83     62.85 o 
  -2  11   6     3523.02     3407.93    124.13 o 
  -1  11   6      116.02      120.80     34.24 o 
   0  11   6     3668.18     3734.38    121.19 o 
   1  11   6      114.78      102.28     28.76 o 
   2  11   6     3083.95     2953.14    126.99 o 
   3  11   6      853.74      839.77     62.56 o 
   4  11   6       95.15      109.97     46.29 o 
   5  11   6       40.89       51.47     23.56 o 
   6  11   6      238.48      193.95    112.98 o 
  -5  12   6       49.82       43.87     26.31 o 
  -4  12   6      139.54      100.45     74.16 o 
  -3  12   6     1691.81     1737.45    175.27 o 
  -2  12   6      295.14      320.94     54.13 o 
  -1  12   6     1548.14     1595.65     78.11 o 
   0  12   6        4.55       19.62     13.31 o 
   1  12   6     1483.70     1574.55     68.61 o 
   2  12   6      284.49      290.72     75.02 o 
   3  12   6     1769.83     1883.47     78.12 o 
   4  12   6      115.64      101.87     38.44 o 
   5  12   6       51.43       47.68     36.55 o 
  -5  13   6       73.44       71.67     79.58 o 
  -4  13   6      396.46      404.77    188.26 o 
  -3  13   6      299.95      261.66    171.89 o 
  -2  13   6     1766.99     1845.45    110.65 o 
  -1  13   6      481.54      472.11     79.24 o 
   0  13   6     2328.70     2459.47     98.85 o 
   1  13   6      497.68      473.52     45.71 o 
   2  13   6     1535.96     1504.91     74.17 o 
   3  13   6      263.46      227.39    114.03 o 
   4  13   6      343.47      383.47     68.62 o 
   5  13   6       57.35       60.06     37.91 o 
  -4  14   6       31.00       30.88     35.37 o 
  -3  14   6      194.64      182.58    137.11 o 
  -2  14   6       76.63       44.19     33.55 o 
  -1  14   6     1287.17     1439.49     76.43 o 
   0  14   6      123.23      124.05     47.22 o 
   1  14   6     1297.21     1294.74     76.53 o 
   2  14   6       59.74       50.97     20.66 o 
   3  14   6      346.73      350.69     63.12 o 
   4  14   6       38.77       27.20     21.39 o 
  -2  15   6     1384.29     1384.18    151.48 o 
  -1  15   6      223.02      179.75    127.70 o 
   0  15   6      656.89      714.91     81.97 o 
   1  15   6      255.70      209.35     93.54 o 
   2  15   6     1431.54     1468.29     90.84 o 
   1   0   7     2682.26     2741.03     56.07 o 
   2   0   7      213.44      221.43     10.49 o 
   3   0   7     3699.70     3697.49    118.57 o 
   4   0   7       16.05       20.11      9.39 o 
   5   0   7     3437.79     3129.78    169.61 o 
   6   0   7      132.56      128.26     17.65 o 
   7   0   7     1896.58     2102.22    105.76 o 
   8   0   7      155.90      120.68     69.51 o 
  -8   1   7      463.38      420.55    247.73 o 
  -7   1   7      175.94      216.73     66.69 o 
  -6   1   7     2279.06     2251.47    112.10 o 
  -5   1   7       74.70       67.79     25.39 o 
  -4   1   7     8817.97     8517.46    326.81 o 
  -3   1   7      936.90      974.71     63.22 o 
  -2   1   7     3274.44     3297.47     62.97 o 
  -1   1   7     2819.30     2967.57     43.13 o 
   0   1   7     1153.14     1167.86     26.41 o 
   1   1   7     2757.97     2828.70     32.36 o 
   2   1   7     3576.05     3491.53     49.08 o 
   3   1   7      851.84      885.20     49.61 o 
   4   1   7     9406.30     9441.67    223.74 o 
   5   1   7       47.26       37.48     12.69 o 
   6   1   7     2411.43     2427.67    101.66 o 
   7   1   7      160.48      169.67     68.59 o 
   8   1   7      477.59      540.76     60.00 o 
  -8   2   7      148.89      119.61     99.20 o 
  -7   2   7     2735.53     2841.78    110.36 o 
  -6   2   7      267.44      229.30     89.78 o 
  -5   2   7     3653.75     3600.65     86.21 o 
  -4   2   7      397.21      440.55     45.20 o 
  -3   2   7     4521.60     4321.22    110.14 o 
  -2   2   7      454.55      471.78     21.69 o 
  -1   2   7      138.51      133.51     12.58 o 
   0   2   7      371.58      380.99     13.24 o 
   1   2   7      216.12      219.03     13.14 o 
   2   2   7      498.96      506.09     12.36 o 
   3   2   7     4872.13     4979.51     89.39 o 
   4   2   7      458.08      521.98     41.21 o 
   5   2   7     3470.10     3580.09     96.98 o 
   6   2   7      220.51      186.20     23.51 o 
   7   2   7     2913.87     2896.76    136.88 o 
   8   2   7      136.91      148.38     68.85 o 
  -8   3   7      705.47      657.68    139.93 o 
  -7   3   7       51.45       40.67     31.37 o 
  -6   3   7     4072.86     4130.21    151.69 o 
  -5   3   7        3.27       12.01      7.05 o 
  -4   3   7     5627.30     5433.12    176.48 o 
  -3   3   7      880.91      876.87     57.54 o 
  -2   3   7     3589.68     3745.02     86.25 o 
  -1   3   7      327.57      340.11     14.22 o 
   0   3   7      102.56       97.57     18.65 o 
   1   3   7      339.79      349.79     14.66 o 
   2   3   7     4112.47     4333.97     62.90 o 
   3   3   7      802.55      812.00     33.87 o 
   4   3   7     5882.66     5961.01    159.75 o 
   5   3   7        7.76       15.03      7.77 o 
   6   3   7     3537.80     3517.75    131.93 o 
   7   3   7       68.33       46.81     38.18 o 
   8   3   7      676.42      725.42     59.58 o 
  -8   4   7       60.40       41.17     81.70 o 
  -7   4   7     1291.70     1388.82     91.99 o 
  -6   4   7      116.67      106.58     45.39 o 
  -5   4   7     1491.34     1452.44     55.79 o 
  -4   4   7      116.34      147.51     45.80 o 
  -3   4   7     5633.28     5563.53    154.66 o 
  -2   4   7     3673.91     3939.63     79.72 o 
  -1   4   7      712.73      667.79     20.03 o 
   0   4   7      733.79      755.75     21.08 o 
   1   4   7      684.25      682.50     20.58 o 
   2   4   7     3801.41     4188.68     87.60 o 
   3   4   7     5208.88     5060.72     95.45 o 
   4   4   7       84.63      103.15     17.01 o 
   5   4   7     1012.47     1018.77     51.01 o 
   6   4   7       94.03       90.05     37.77 o 
   7   4   7     1535.01     1541.01     96.04 o 
   8   4   7       43.78       46.24     35.91 o 
  -7   5   7      155.95       99.66     94.76 o 
  -6   5   7     3778.24     3824.55    136.99 o 
  -5   5   7      659.76      653.67     44.78 o 
  -4   5   7     5300.78     5361.80    125.12 o 
  -3   5   7      440.50      462.87     40.24 o 
  -2   5   7     1080.32     1070.30     64.77 o 
  -1   5   7      516.18      526.54     32.24 o 
   0   5   7     1324.06     1321.70     54.04 o 
   1   5   7      549.66      579.06     27.17 o 
   2   5   7      737.18      699.83     31.85 o 
   3   5   7      381.08      397.61     22.21 o 
   4   5   7     5004.59     5028.93    100.52 o 
   5   5   7      627.85      636.67     30.05 o 
   6   5   7     3266.04     3133.42    131.92 o 
   7   5   7      191.16      155.93     33.22 o 
   8   5   7      805.29      890.61     86.17 o 
  -7   6   7     1645.41     1546.23    159.00 o 
  -6   6   7       29.94       10.05     17.41 o 
  -5   6   7     2246.47     2370.29    153.32 o 
  -4   6   7       10.49       17.16      6.72 o 
  -3   6   7     4149.69     4308.57     99.08 o 
  -2   6   7     1009.66     1092.86     40.95 o 
  -1   6   7     2193.60     2220.25     60.43 o 
   0   6   7       16.46       17.66      6.74 o 
   1   6   7     1899.77     1974.85     42.30 o 
   2   6   7      993.53     1003.23     34.18 o 
   3   6   7     3509.95     3570.82     67.11 o 
   4   6   7       16.68       17.77      7.85 o 
   5   6   7     2503.44     2387.32    143.64 o 
   6   6   7       45.04       50.20     19.11 o 
   7   6   7     1777.84     1880.66     98.08 o 
   8   6   7       59.38       61.08     48.26 o 
  -7   7   7       35.18       28.22     55.19 o 
  -6   7   7     4126.24     4029.06    219.58 o 
  -5   7   7       48.36       49.08     29.62 o 
  -4   7   7     2275.98     2215.77     70.09 o 
  -3   7   7      820.75      817.74     30.99 o 
  -2   7   7     2653.31     2745.46     85.28 o 
  -1   7   7      790.94      919.88     47.13 o 
   0   7   7      597.17      593.67     32.54 o 
   1   7   7      742.49      761.42     35.02 o 
   2   7   7     3349.37     3343.07     65.22 o 
   3   7   7      843.25      832.41     27.93 o 
   4   7   7     2364.93     2369.94     63.33 o 
   5   7   7       72.28       88.37     28.29 o 
   6   7   7     4034.30     4031.96    105.33 o 
   7   7   7       51.86       43.58     23.62 o 
  -7   8   7     1120.30     1122.41    150.15 o 
  -6   8   7      346.93      276.37    161.09 o 
  -5   8   7     2274.36     2188.42    208.00 o 
  -4   8   7      485.68      461.55     18.35 o 
  -3   8   7     1781.29     1949.32     65.29 o 
  -2   8   7       16.52       15.17      8.58 o 
  -1   8   7      200.86      221.84     45.25 o 
   0   8   7      419.27      443.83     26.35 o 
   1   8   7      119.63      127.73     27.71 o 
   2   8   7        7.61        6.52      6.06 o 
   3   8   7     1890.34     1931.24     54.48 o 
   4   8   7      416.10      419.91     50.45 o 
   5   8   7     2705.09     2647.42    101.50 o 
   6   8   7      323.46      331.40     62.42 o 
   7   8   7     1202.43     1266.81     64.18 o 
  -7   9   7       15.85       -2.05     64.38 o 
  -6   9   7      738.36      860.63    120.86 o 
  -5   9   7      155.89      153.98    162.11 o 
  -4   9   7     1412.56     1497.76    177.38 o 
  -3   9   7       84.62       68.84      7.75 o 
  -2   9   7     1416.48     1413.04     53.14 o 
  -1   9   7      732.12      681.55     24.97 o 
   0   9   7      279.54      279.15     35.99 o 
   1   9   7      709.86      695.46     42.49 o 
   2   9   7     1290.44     1230.68     45.27 o 
   3   9   7       67.33       97.22     26.28 o 
   4   9   7     1235.73     1309.93     65.31 o 
   5   9   7      185.57      172.46     55.07 o 
   6   9   7      818.77      854.47     62.89 o 
   7   9   7       25.86       22.91     20.24 o 
  -6  10   7       91.67       91.88     57.25 o 
  -5  10   7     2357.87     2508.13    144.36 o 
  -4  10   7      225.13      185.41     87.27 o 
  -3  10   7     1394.82     1329.62     61.60 o 
  -2  10   7        5.02        7.83      9.76 o 
  -1  10   7      574.82      534.77     23.12 o 
   0  10   7       35.36       35.96     13.18 o 
   1  10   7      558.19      596.34     46.44 o 
   2  10   7        6.12       12.38     14.69 o 
   3  10   7     1415.46     1379.66     70.18 o 
   4  10   7      212.54      176.03     46.62 o 
   5  10   7     2497.76     2604.14     85.42 o 
   6  10   7      114.27      137.57     57.89 o 
  -6  11   7     1101.83     1180.00    120.58 o 
  -5  11   7       44.18       60.54     32.15 o 
  -4  11   7     3133.93     3221.00    178.50 o 
  -3  11   7       89.52       92.29     41.01 o 
  -2  11   7       89.22      113.10     35.45 o 
  -1  11   7      139.09      135.33     20.09 o 
   0  11   7     1406.36     1392.75     62.12 o 
   1  11   7      107.61      116.91     32.96 o 
   2  11   7      119.97      128.74     45.76 o 
   3  11   7      108.15      113.23     33.78 o 
   4  11   7     3259.60     3395.31    116.19 o 
   5  11   7       63.22       61.93     26.98 o 
   6  11   7     1040.25     1122.84     81.35 o 
  -5  12   7     1280.09     1310.48     99.07 o 
  -4  12   7      113.85      111.33     63.39 o 
  -3  12   7     1188.80     1209.29    111.26 o 
  -2  12   7       78.09       89.94     41.71 o 
  -1  12   7      406.42      387.17     50.46 o 
   0  12   7      758.03      748.55     42.65 o 
   1  12   7      343.89      334.27     37.14 o 
   2  12   7      107.17      116.24     34.36 o 
   3  12   7     1217.12     1139.69     66.24 o 
   4  12   7      128.72      112.45     46.95 o 
   5  12   7     1355.91     1330.40     71.40 o 
  -4  13   7      485.77      484.06    257.85 o 
  -3  13   7      210.59      169.53     80.50 o 
  -2  13   7     1249.06     1266.54     91.43 o 
  -1  13   7      211.16      206.35     86.79 o 
   0  13   7      172.15      176.28     49.07 o 
   1  13   7      196.98      187.60     59.73 o 
   2  13   7     1068.87     1067.59     62.38 o 
   3  13   7      227.25      194.58     97.15 o 
   4  13   7      378.42      453.06     77.17 o 
  -3  14   7      707.72      598.01    181.15 o 
  -2  14   7      459.38      430.18     55.69 o 
  -1  14   7      714.71      716.01     63.88 o 
   0  14   7      296.34      266.50    109.02 o 
   1  14   7      768.69      835.16     99.45 o 
   2  14   7      510.96      488.53     58.27 o 
   3  14   7     1073.86     1110.83     70.08 o 
  -2  15   7      536.75      523.75    109.92 o 
  -1  15   7        1.16       19.51     29.36 o 
   0  15   7       11.08       10.62     23.79 o 
   1  15   7        0.32       -0.17     29.71 o 
   2  15   7      542.06      520.32     79.89 o 
   0   0   8      728.70      760.74     23.49 o 
   1   0   8     2552.87     2342.85     40.54 o 
   2   0   8     1924.10     2013.16     31.23 o 
   3   0   8      370.01      298.18     38.05 o 
   4   0   8      481.70      566.20     82.98 o 
   5   0   8       23.42       26.78     22.24 o 
   6   0   8       14.60       18.05     17.92 o 
   7   0   8     1416.37     1387.62     80.43 o 
   8   0   8      127.40      113.60     73.15 o 
  -8   1   8      956.19     1002.65     86.01 o 
  -7   1   8      198.68      220.43     75.43 o 
  -6   1   8      405.81      422.18     61.11 o 
  -5   1   8      356.27      335.88     36.40 o 
  -4   1   8     2015.18     2183.70     84.80 o 
  -3   1   8      255.02      217.96     28.65 o 
  -2   1   8     2121.79     2026.64     87.06 o 
  -1   1   8      942.89      930.00     20.59 o 
   0   1   8     5001.47     4923.84     59.13 o 
   1   1   8     1324.24     1291.49     25.25 o 
   2   1   8     2039.78     2001.11     31.82 o 
   3   1   8      211.53      203.67     21.16 o 
   4   1   8     1741.89     1808.38     56.27 o 
   5   1   8      331.81      312.82     29.96 o 
   6   1   8      486.09      469.89     55.07 o 
   7   1   8      212.25      213.70     85.91 o 
   8   1   8      956.96      969.39     67.63 o 
  -8   2   8       29.92       18.32     33.37 o 
  -7   2   8       24.70       30.96     20.29 o 
  -6   2   8      326.35      289.07     41.33 o 
  -5   2   8      263.06      230.56     27.18 o 
  -4   2   8     1116.05     1136.25     53.57 o 
  -3   2   8     6022.33     6148.44    223.57 o 
  -2   2   8      775.86      782.00     42.79 o 
  -1   2   8    12470.48    12285.17    114.28 o 
   0   2   8     8383.39     8651.24    112.19 o 
   1   2   8    12141.88    12103.56    123.93 o 
   2   2   8      829.39      813.94     35.37 o 
   3   2   8     5919.92     5668.88    147.80 o 
   4   2   8     1176.72     1200.25     51.34 o 
   5   2   8      279.63      279.13     23.80 o 
   6   2   8      342.76      308.85     25.54 o 
   7   2   8        1.22       26.25     31.52 o 
   8   2   8       15.86       25.62     30.70 o 
  -8   3   8      282.42      274.02     59.65 o 
  -7   3   8      438.80      414.51     74.21 o 
  -6   3   8       18.23       26.29     14.02 o 
  -5   3   8      147.47      122.90     39.12 o 
  -4   3   8     2254.64     2363.82     83.67 o 
  -3   3   8      260.26      242.04     20.97 o 
  -2   3   8     8010.50     7936.33    141.10 o 
  -1   3   8      325.48      327.58     17.94 o 
   0   3   8     8753.95     8720.68    150.14 o 
   1   3   8      229.13      201.55     15.72 o 
   2   3   8     7295.38     7223.94    128.74 o 
   3   3   8      330.70      322.24     18.35 o 
   4   3   8     2402.20     2441.54     82.58 o 
   5   3   8      159.70      120.63     21.94 o 
   6   3   8       15.96       39.04     16.42 o 
   7   3   8      439.34      348.81    124.22 o 
   8   3   8      233.34      191.59    127.14 o 
  -8   4   8      102.34       88.54     81.13 o 
  -7   4   8      519.88      588.33    103.01 o 
  -6   4   8       13.83       15.36     13.56 o 
  -5   4   8     1588.07     1541.70     77.58 o 
  -4   4   8      193.65      207.16     69.18 o 
  -3   4   8     1151.88     1059.30     40.27 o 
  -2   4   8     1499.27     1579.59     78.34 o 
  -1   4   8    11760.97    11971.92    231.02 o 
   0   4   8     4141.90     4119.14     59.26 o 
   1   4   8    12069.99    12667.97    257.54 o 
   2   4   8     1918.81     2143.16     42.55 o 
   3   4   8     1003.32      891.07     40.77 o 
   4   4   8      264.72      264.01     19.32 o 
   5   4   8     1703.47     1806.99     74.35 o 
   6   4   8       19.37       18.45     20.27 o 
   7   4   8      491.80      470.20    130.88 o 
   8   4   8       79.77       72.42     31.18 o 
  -7   5   8      153.56      115.81     73.70 o 
  -6   5   8      291.22      295.84     37.14 o 
  -5   5   8      525.51      493.73     31.10 o 
  -4   5   8      690.19      690.70     36.54 o 
  -3   5   8     1524.98     1431.46     60.41 o 
  -2   5   8     4987.69     5198.19    145.03 o 
  -1   5   8     2931.06     2984.14     76.62 o 
   0   5   8     4427.66     4117.13     76.60 o 
   1   5   8     2961.66     2978.50     51.17 o 
   2   5   8     4794.00     4977.93     94.61 o 
   3   5   8     1433.21     1402.77     36.86 o 
   4   5   8      468.72      441.56     26.35 o 
   5   5   8      543.04      531.05     23.86 o 
   6   5   8      320.64      347.97     67.62 o 
   7   5   8      190.39      152.02     86.92 o 
   8   5   8      520.33      435.50    117.16 o 
  -7   6   8      323.32      165.46    203.48 o 
  -6   6   8       75.27       44.62     28.75 o 
  -5   6   8       86.88       85.47     41.94 o 
  -4   6   8       73.16       73.63     25.12 o 
  -3   6   8      747.33      774.55     39.10 o 
  -2   6   8       75.08       98.68     31.38 o 
  -1   6   8     5363.90     5333.29    129.97 o 
   0   6   8     1012.48     1029.32     52.40 o 
   1   6   8     5700.78     5687.21    104.59 o 
   2   6   8      108.72      114.50     24.56 o 
   3   6   8      605.95      627.27     27.48 o 
   4   6   8       61.73       67.13     18.45 o 
   5   6   8       86.10       79.70     28.39 o 
   6   6   8       89.82       77.58     32.38 o 
   7   6   8      343.14      355.21    153.28 o 
   8   6   8       25.79       22.24     33.33 o 
  -7   7   8      221.00      186.69    276.63 o 
  -6   7   8      216.53      232.73     54.39 o 
  -5   7   8      928.98      854.39     49.16 o 
  -4   7   8      547.51      506.73     26.13 o 
  -3   7   8      772.73      774.51     32.02 o 
  -2   7   8     3195.78     3215.65     95.68 o 
  -1   7   8      636.83      596.20     41.04 o 
   0   7   8     7475.58     7242.38    163.68 o 
   1   7   8      554.04      524.49     30.92 o 
   2   7   8     3721.55     3635.76     69.54 o 
   3   7   8      761.45      735.53     28.01 o 
   4   7   8      349.64      322.20     21.72 o 
   5   7   8      862.94      795.15     44.91 o 
   6   7   8      223.40      224.38     90.19 o 
   7   7   8      215.97      221.49    102.49 o 
  -7   8   8      462.48      445.93    101.45 o 
  -6   8   8      102.70      133.25    100.20 o 
  -5   8   8      632.91      676.20     57.49 o 
  -4   8   8       20.60       14.15      9.16 o 
  -3   8   8      841.77      771.83     28.02 o 
  -2   8   8      109.00      106.36     33.23 o 
  -1   8   8     2693.06     2661.45     68.75 o 
   0   8   8     1394.90     1422.71     46.60 o 
   1   8   8     2867.16     2746.55     70.10 o 
   2   8   8      109.12      112.38     27.59 o 
   3   8   8     1046.24      991.93     36.86 o 
   4   8   8        6.13        3.97     14.78 o 
   5   8   8      657.56      582.76     35.49 o 
   6   8   8       87.51       67.18     43.21 o 
   7   8   8      506.54      514.16    219.81 o 
  -7   9   8      196.35      168.80    221.63 o 
  -6   9   8       13.81       30.73     42.62 o 
  -5   9   8      279.88      267.33    150.41 o 
  -4   9   8       68.03       79.23     47.68 o 
  -3   9   8     1474.03     1553.04     64.34 o 
  -2   9   8     3835.23     3665.62    139.71 o 
  -1   9   8     1874.09     2002.87     66.67 o 
   0   9   8     9051.82     9549.29    140.53 o 
   1   9   8     1661.61     1684.54     56.62 o 
   2   9   8     3598.25     3621.04    140.64 o 
   3   9   8     1529.92     1531.91     65.81 o 
   4   9   8       88.50       75.82     24.56 o 
   5   9   8      318.75      322.37     47.63 o 
   6   9   8        8.93       15.66     16.34 o 
   7   9   8      185.32      137.51    100.98 o 
  -6  10   8      138.19      114.66     75.79 o 
  -5  10   8       51.65       49.08     41.49 o 
  -4  10   8      582.68      605.79    242.96 o 
  -3  10   8     2567.60     2489.83     96.97 o 
  -2  10   8      168.31      159.32     20.26 o 
  -1  10   8     1069.89     1141.22     49.86 o 
   0  10   8      131.09      139.10     47.11 o 
   1  10   8     1238.85     1277.20     57.51 o 
   2  10   8      152.07      194.53     45.93 o 
   3  10   8     2601.76     2592.38     98.99 o 
   4  10   8      530.31      507.51     55.66 o 
   5  10   8       61.32       48.66     20.08 o 
   6  10   8      158.66      149.24     77.33 o 
  -6  11   8       55.73       36.25     50.81 o 
  -5  11   8       22.89       21.44     36.27 o 
  -4  11   8      516.07      521.29     71.34 o 
  -3  11   8       45.82       28.56     28.91 o 
  -2  11   8     1433.32     1504.56     75.60 o 
  -1  11   8      339.04      330.09     35.65 o 
   0  11   8     3514.14     3445.69    115.84 o 
   1  11   8      318.86      333.93     37.62 o 
   2  11   8     1361.52     1444.56     70.01 o 
   3  11   8       21.87       24.98     21.71 o 
   4  11   8      408.54      396.85     60.56 o 
   5  11   8       19.69       34.37     15.86 o 
   6  11   8       35.35       29.96     24.41 o 
  -5  12   8      398.05      296.61    219.73 o 
  -4  12   8      244.12      201.51    138.84 o 
  -3  12   8      335.20      369.38    203.51 o 
  -2  12   8      835.17      806.29     62.47 o 
  -1  12   8     1539.76     1610.65     71.19 o 
   0  12   8      129.87      123.49     44.83 o 
   1  12   8     1603.18     1611.07     65.32 o 
   2  12   8      729.04      699.04     58.72 o 
   3  12   8      425.60      454.94     61.75 o 
   4  12   8      224.59      171.66     68.47 o 
   5  12   8      424.73      370.00     57.99 o 
  -4  13   8      418.03      425.50    224.26 o 
  -3  13   8       66.73       57.06     61.93 o 
  -2  13   8      449.26      493.65     70.54 o 
  -1  13   8      460.47      485.06     78.63 o 
   0  13   8      375.05      456.35     50.52 o 
   1  13   8      574.47      530.67     52.48 o 
   2  13   8      569.67      649.56     58.47 o 
   3  13   8      113.67      123.93     39.95 o 
   4  13   8      369.68      354.37     51.56 o 
  -3  14   8      870.79      845.50    101.51 o 
  -2  14   8      402.11      409.28     68.38 o 
  -1  14   8      886.24      953.70     76.30 o 
   0  14   8       96.81      111.67     45.20 o 
   1  14   8      825.89      859.74     54.55 o 
   2  14   8      380.14      349.29     37.64 o 
   3  14   8      753.49      834.99     65.36 o 
  -2  15   8      121.51      127.70    132.97 o 
  -1  15   8       67.74       43.59     34.98 o 
   0  15   8     1126.95     1153.44     88.48 o 
   1  15   8       86.76       61.73     25.70 o 
   2  15   8       77.49       77.97     60.52 o 
   1   0   9      706.06      740.20     17.87 o 
   2   0   9      522.13      400.52     23.76 o 
   3   0   9     3495.39     3317.73    179.91 o 
   4   0   9     2235.25     2313.61    101.78 o 
   5   0   9     2016.62     1926.54     95.98 o 
   6   0   9      637.54      641.79     85.49 o 
   7   0   9     1052.06     1064.48     73.11 o 
   8   0   9       62.36       77.72     47.31 o 
  -8   1   9      967.60      974.48     89.46 o 
  -7   1   9      468.59      409.80     65.67 o 
  -6   1   9     2964.55     2895.16    130.89 o 
  -5   1   9      622.27      600.13     43.44 o 
  -4   1   9     3150.29     3061.38    108.50 o 
  -3   1   9     5309.91     5293.00    131.69 o 
  -2   1   9     3225.76     3140.97    117.50 o 
  -1   1   9     1093.92     1072.12     28.05 o 
   0   1   9     4499.44     4787.52     53.82 o 
   1   1   9     1065.13     1072.20     23.07 o 
   2   1   9     3275.55     3020.58     86.93 o 
   3   1   9     4830.89     5175.57    116.89 o 
   4   1   9     3255.72     3168.38     82.07 o 
   5   1   9      512.54      477.98     55.36 o 
   6   1   9     3069.59     3156.18    145.73 o 
   7   1   9      558.13      523.48     79.50 o 
   8   1   9     1021.14     1019.86     92.03 o 
  -8   2   9      181.48      124.93    107.98 o 
  -7   2   9      521.38      516.00     45.79 o 
  -6   2   9     1037.66     1043.02     62.24 o 
  -5   2   9     2313.69     2134.03    119.56 o 
  -4   2   9     1993.22     1964.64     82.99 o 
  -3   2   9      779.33      690.22     42.71 o 
  -2   2   9     2425.89     2580.08     59.38 o 
  -1   2   9     4067.26     4176.97     61.74 o 
   0   2   9      267.40      298.26     17.32 o 
   1   2   9     3568.96     3822.08     50.85 o 
   2   2   9     2122.02     2254.73     46.17 o 
   3   2   9      481.12      392.91     33.65 o 
   4   2   9     1634.97     1601.50     55.28 o 
   5   2   9     2751.53     2768.91    100.37 o 
   6   2   9     1045.01     1026.98     64.57 o 
   7   2   9      305.77      352.64    145.94 o 
   8   2   9      185.55      185.32    129.12 o 
  -8   3   9      627.88      643.16     69.35 o 
  -7   3   9      501.81      524.04    212.59 o 
  -6   3   9     2383.90     2394.13     97.74 o 
  -5   3   9      851.42      674.93     64.71 o 
  -4   3   9     2659.58     2664.08     89.94 o 
  -3   3   9     2817.86     2798.82     78.06 o 
  -2   3   9     1400.53     1295.54     65.93 o 
  -1   3   9      103.63       86.83     24.11 o 
   0   3   9      337.89      412.76     19.27 o 
   1   3   9       64.03       51.47     14.81 o 
   2   3   9     1347.53     1184.06     53.81 o 
   3   3   9     3232.06     3158.16     75.27 o 
   4   3   9     2658.64     2671.89     78.12 o 
   5   3   9      785.57      745.52     34.84 o 
   6   3   9     2161.98     2176.20    119.84 o 
   7   3   9      455.20      477.24     80.62 o 
   8   3   9      469.59      427.29    185.13 o 
  -8   4   9      168.91      120.03    136.63 o 
  -7   4   9     1008.64     1072.22     89.45 o 
  -6   4   9     1251.78     1284.78     63.87 o 
  -5   4   9     4014.50     4033.33    177.05 o 
  -4   4   9     1878.86     1856.33     73.27 o 
  -3   4   9     2361.94     2235.75     67.48 o 
  -2   4   9       38.74       57.34     16.82 o 
  -1   4   9      806.54      798.47     44.46 o 
   0   4   9     2841.42     2918.45    109.36 o 
   1   4   9      983.34      955.81     51.56 o 
   2   4   9        1.37        9.93      7.43 o 
   3   4   9     2806.51     2654.72     67.34 o 
   4   4   9     2134.35     2158.80     72.92 o 
   5   4   9     4460.32     4510.91    165.35 o 
   6   4   9     1379.80     1378.40     74.94 o 
   7   4   9     1174.77     1252.14     99.56 o 
   8   4   9      170.09      132.95     92.21 o 
  -7   5   9      589.87      611.49     76.20 o 
  -6   5   9     1475.52     1534.82     66.77 o 
  -5   5   9      966.17     1092.06     63.60 o 
  -4   5   9     2695.82     2733.01     98.90 o 
  -3   5   9      185.07      259.41     64.46 o 
  -2   5   9     2052.44     2224.43     86.06 o 
  -1   5   9     1075.09     1231.27     74.09 o 
   0   5   9      114.59      116.67     37.91 o 
   1   5   9     1086.71     1147.93     57.86 o 
   2   5   9     2182.69     2203.88     54.08 o 
   3   5   9      276.43      334.07     23.78 o 
   4   5   9     2747.40     2653.27    110.09 o 
   5   5   9     1257.34     1272.57    101.15 o 
   6   5   9     1571.75     1585.15     80.55 o 
   7   5   9      578.25      524.43     71.52 o 
   8   5   9      573.52      582.02     93.04 o 
  -7   6   9      899.85      906.32    134.50 o 
  -6   6   9      802.56      789.67     58.53 o 
  -5   6   9     3576.05     3718.10    157.60 o 
  -4   6   9     1527.06     1573.20     62.42 o 
  -3   6   9     1377.11     1364.67     50.91 o 
  -2   6   9      190.34      177.16     26.64 o 
  -1   6   9     2068.85     2124.79     94.45 o 
   0   6   9       86.01      137.96     43.27 o 
   1   6   9     1776.86     1851.80     49.87 o 
   2   6   9       88.33       92.62     26.64 o 
   3   6   9     1290.99     1329.85     39.55 o 
   4   6   9     1483.58     1508.41     50.35 o 
   5   6   9     3729.46     3607.49    138.05 o 
   6   6   9      697.13      623.86     50.56 o 
   7   6   9      904.24      886.23     82.79 o 
  -7   7   9      613.65      593.91    170.24 o 
  -6   7   9       59.70       72.67     50.94 o 
  -5   7   9     1176.41     1196.37     63.36 o 
  -4   7   9      885.79      933.10     44.20 o 
  -3   7   9      623.06      656.04     28.25 o 
  -2   7   9      673.99      661.59     30.90 o 
  -1   7   9       47.89       48.21     16.38 o 
   0   7   9      112.49      126.13     36.27 o 
   1   7   9       36.46       54.62     14.29 o 
   2   7   9      576.05      556.55     29.66 o 
   3   7   9      484.30      462.65     23.81 o 
   4   7   9     1019.36      999.34     50.64 o 
   5   7   9     1079.19      985.20     63.40 o 
   6   7   9      126.62      154.46     64.40 o 
   7   7   9      566.36      591.43    125.60 o 
  -7   8   9      574.76      690.05    316.40 o 
  -6   8   9      154.97      210.24    188.21 o 
  -5   8   9     3137.07     3140.59    142.73 o 
  -4   8   9      357.38      345.10     21.75 o 
  -3   8   9     2914.88     3063.09    111.12 o 
  -2   8   9      588.95      602.09     41.30 o 
  -1   8   9      191.88      186.09     26.33 o 
   0   8   9       69.13       77.96     23.00 o 
   1   8   9      240.66      207.77     28.05 o 
   2   8   9      679.64      644.63     41.93 o 
   3   8   9     3028.22     3150.78    111.83 o 
   4   8   9      611.69      575.32     36.03 o 
   5   8   9     2934.50     2891.37    110.20 o 
   6   8   9      118.65      108.32     49.76 o 
   7   8   9      544.26      500.07    159.67 o 
  -6   9   9      939.83      936.63    184.37 o 
  -5   9   9     1869.56     1735.46    184.26 o 
  -4   9   9     1404.05     1297.95     83.76 o 
  -3   9   9      333.76      285.40     23.91 o 
  -2   9   9      857.36      783.30     46.54 o 
  -1   9   9        4.50        9.11     11.48 o 
   0   9   9     1835.85     1849.94     65.64 o 
   1   9   9       20.57       21.40      9.56 o 
   2   9   9      731.98      715.58     63.11 o 
   3   9   9      391.63      358.09     45.62 o 
   4   9   9     1043.62     1018.16     66.06 o 
   5   9   9     1814.70     1728.60     85.09 o 
   6   9   9      726.83      714.57     70.65 o 
  -6  10   9      356.21      339.23    278.38 o 
  -5  10   9     1385.66     1333.56    150.41 o 
  -4  10   9      265.31      286.01    175.91 o 
  -3  10   9     1701.17     1716.67     75.11 o 
  -2  10   9      350.22      297.68     30.14 o 
  -1  10   9      995.62      996.18     46.12 o 
   0  10   9      131.13      103.04     30.70 o 
   1  10   9      920.52      923.84     53.12 o 
   2  10   9      249.04      250.48     70.77 o 
   3  10   9     1680.43     1611.48     70.75 o 
   4  10   9      178.74      214.92     67.55 o 
   5  10   9     1411.25     1455.89     77.18 o 
   6  10   9      331.59      263.86    143.64 o 
  -5  11   9      350.24      293.31    164.27 o 
  -4  11   9      162.00      197.73    101.49 o 
  -3  11   9     1050.05      998.19     74.05 o 
  -2  11   9      558.65      566.93     42.74 o 
  -1  11   9      978.04     1013.10     50.01 o 
   0  11   9      297.93      348.04     43.39 o 
   1  11   9      979.39      963.73     53.44 o 
   2  11   9      588.71      594.44     50.85 o 
   3  11   9     1018.47      971.14     54.09 o 
   4  11   9      162.59      184.18     77.78 o 
   5  11   9      329.96      258.56    136.32 o 
  -5  12   9      575.32      542.18    117.51 o 
  -4  12   9       46.98       47.65     45.05 o 
  -3  12   9      711.87      748.74     89.93 o 
  -2  12   9      188.91      178.98     72.97 o 
  -1  12   9       74.77       75.00     31.22 o 
   0  12   9      570.98      580.19     43.62 o 
   1  12   9       36.72       39.55     16.63 o 
   2  12   9      166.45      165.14     50.32 o 
   3  12   9      868.53      896.52     62.64 o 
   4  12   9      130.06      104.02     41.05 o 
   5  12   9      570.32      581.19     59.04 o 
  -4  13   9     1124.96     1120.80    223.84 o 
  -3  13   9      585.11      514.74    132.72 o 
  -2  13   9      545.32      533.34    101.31 o 
  -1  13   9      221.54      193.90     93.73 o 
   0  13   9      333.58      277.83     97.06 o 
   1  13   9      280.43      281.64     73.51 o 
   2  13   9      723.86      763.62     63.08 o 
   3  13   9      604.04      612.90     53.07 o 
   4  13   9     1260.28     1302.00     97.07 o 
  -3  14   9     1133.41     1167.56    143.14 o 
  -2  14   9      458.88      473.81    200.86 o 
  -1  14   9       39.06       43.53     23.14 o 
   0  14   9        0.34       11.63     18.48 o 
   1  14   9       68.66       64.06     41.48 o 
   2  14   9      335.52      276.36    116.70 o 
   3  14   9      839.29      785.12     55.22 o 
  -1  15   9      108.32       85.62     70.42 o 
   0  15   9      179.76      153.61    133.37 o 
   1  15   9       76.48       90.58     52.42 o 
   0   0  10    15455.66    16086.79    226.02 o 
   1   0  10     3773.26     3773.52     58.69 o 
   2   0  10     2939.82     2882.90     55.88 o 
   3   0  10      931.18      918.25     71.69 o 
   4   0  10      995.16      997.87     74.36 o 
   5   0  10       36.32       50.40     32.48 o 
   6   0  10      173.15      166.13     64.14 o 
   7   0  10       16.76       20.31     30.49 o 
   8   0  10      430.99      454.21     80.11 o 
  -8   1  10      338.24      356.38     99.14 o 
  -7   1  10       12.35       15.41     22.86 o 
  -6   1  10      116.98      123.54     51.42 o 
  -5   1  10      370.31      339.91     81.27 o 
  -4   1  10      254.11      240.93     59.39 o 
  -3   1  10     2380.83     2427.31     70.55 o 
  -2   1  10     3346.97     3528.40     80.56 o 
  -1   1  10     6674.73     7003.08    239.57 o 
   0   1  10       74.28       66.34     19.58 o 
   1   1  10     6496.68     6505.86    121.06 o 
   2   1  10     3432.28     3485.73     73.34 o 
   3   1  10     2214.90     2197.42    131.41 o 
   4   1  10      177.69      169.97     14.36 o 
   5   1  10      339.67      327.43    121.98 o 
   6   1  10      128.13      162.43     46.61 o 
   7   1  10       14.98        5.21     21.14 o 
   8   1  10      301.42      285.93     59.42 o 
  -8   2  10      641.46      668.73    110.89 o 
  -7   2  10      419.81      408.88     63.54 o 
  -6   2  10     1001.66      905.94     67.45 o 
  -5   2  10      109.47      110.09     33.67 o 
  -4   2  10      458.08      455.83     55.94 o 
  -3   2  10      631.11      600.25     39.36 o 
  -2   2  10     3585.51     3675.47     80.68 o 
  -1   2  10    14864.01    15119.74    347.01 o 
   0   2  10      443.22      329.78     27.15 o 
   1   2  10    14836.95    15032.67    329.86 o 
   2   2  10     3522.44     3479.57     74.75 o 
   3   2  10      659.81      647.15     49.33 o 
   4   2  10      354.21      363.90     24.74 o 
   5   2  10       97.02       99.29     15.97 o 
   6   2  10      937.25      825.06     86.39 o 
   7   2  10      449.20      423.89     79.02 o 
   8   2  10      732.30      785.92    126.25 o 
  -8   3  10      357.48      348.40    148.08 o 
  -7   3  10      111.76      128.77     86.65 o 
  -6   3  10      337.28      328.09     51.77 o 
  -5   3  10      468.13      477.93     42.70 o 
  -4   3  10       87.09       75.00     30.39 o 
  -3   3  10      296.54      329.58     29.90 o 
  -2   3  10     4170.22     4214.20     91.45 o 
  -1   3  10     3503.49     3599.08     76.97 o 
   0   3  10     3288.26     3155.75     98.30 o 
   1   3  10     3605.50     3743.45     93.39 o 
   2   3  10     4080.44     4040.26     90.07 o 
   3   3  10      119.86      115.62     13.53 o 
   4   3  10       89.76       93.87     27.88 o 
   5   3  10      415.57      388.28     28.50 o 
   6   3  10      282.85      321.01    108.55 o 
   7   3  10       71.63       87.30     38.52 o 
   8   3  10      444.32      371.63    180.25 o 
  -8   4  10      287.39      261.10     51.39 o 
  -7   4  10      217.56      154.79    101.88 o 
  -6   4  10      217.27      197.88     75.90 o 
  -5   4  10        5.60        8.64     15.65 o 
  -4   4  10      507.05      453.91     47.93 o 
  -3   4  10     1544.33     1478.10     56.83 o 
  -2   4  10     2174.95     2266.73     77.60 o 
  -1   4  10      652.76      544.69     40.99 o 
   0   4  10     2181.32     2082.51     76.25 o 
   1   4  10      836.61      739.25     51.32 o 
   2   4  10     2112.02     2086.62     68.66 o 
   3   4  10     1754.55     1737.32     49.70 o 
   4   4  10      562.23      565.56     37.73 o 
   5   4  10       11.10        9.65      9.90 o 
   6   4  10      179.60      164.90     81.27 o 
   7   4  10      175.42      155.39     89.90 o 
   8   4  10      224.73      140.29    115.60 o 
  -7   5  10      161.58      146.67     81.73 o 
  -6   5  10      496.00      439.59     43.07 o 
  -5   5  10      654.02      657.65     41.78 o 
  -4   5  10      308.61      296.64     30.08 o 
  -3   5  10     2453.23     2456.85    124.86 o 
  -2   5  10      248.79      252.78     39.65 o 
  -1   5  10     4074.59     4327.26    128.32 o 
   0   5  10     3852.61     3687.92    158.02 o 
   1   5  10     3981.50     4021.99    154.04 o 
   2   5  10       94.66       68.16     18.81 o 
   3   5  10     2102.74     2065.20     61.17 o 
   4   5  10      292.73      274.28     27.68 o 
   5   5  10      591.59      558.80     41.60 o 
   6   5  10      520.65      478.01     53.28 o 
   7   5  10      167.18      144.13     63.93 o 
   8   5  10      374.29      280.76    173.35 o 
  -7   6  10       55.73       63.09     45.92 o 
  -6   6  10       21.63       16.71     13.04 o 
  -5   6  10       21.44       28.18     13.50 o 
  -4   6  10      696.64      661.17     37.70 o 
  -3   6  10      848.99      855.91     56.20 o 
  -2   6  10     3410.51     3080.66    214.03 o 
  -1   6  10     1103.49     1059.62     46.87 o 
   0   6  10     1527.07     1586.12     58.64 o 
   1   6  10      983.08      951.48     46.13 o 
   2   6  10     3470.11     3393.68    111.12 o 
   3   6  10     1030.06     1098.28     37.20 o 
   4   6  10      803.45      783.22     43.66 o 
   5   6  10       19.65       19.49     17.36 o 
   6   6  10       13.13       13.33     17.07 o 
   7   6  10       49.87       41.99     35.72 o 
  -7   7  10      194.41      179.89    190.26 o 
  -6   7  10       21.19       27.27     21.32 o 
  -5   7  10      504.16      486.72     35.55 o 
  -4   7  10      680.00      700.74     31.98 o 
  -3   7  10     1099.55     1049.96     45.66 o 
  -2   7  10     4383.80     4498.23    117.96 o 
  -1   7  10     4143.26     4081.49    101.52 o 
   0   7  10     4202.22     4105.97    106.38 o 
   1   7  10     3598.77     3564.82     88.40 o 
   2   7  10     4035.97     3960.93     96.10 o 
   3   7  10      792.92      778.31     31.37 o 
   4   7  10      581.93      603.90     34.21 o 
   5   7  10      568.45      557.06     53.19 o 
   6   7  10        8.11       16.75     13.13 o 
   7   7  10      209.09      174.71    100.17 o 
  -7   8  10      231.35      187.11    213.13 o 
  -6   8  10        2.90        7.10     42.20 o 
  -5   8  10       78.09       65.02     34.88 o 
  -4   8  10      710.37      651.17     36.71 o 
  -3   8  10      784.49      776.75     42.03 o 
  -2   8  10     2050.41     2030.35     82.05 o 
  -1   8  10     1385.39     1408.65     55.11 o 
   0   8  10     5785.02     5928.06    134.54 o 
   1   8  10     1606.65     1583.24     53.42 o 
   2   8  10     2363.37     2392.35     70.52 o 
   3   8  10      918.03      955.42     53.43 o 
   4   8  10      855.38      781.51     48.81 o 
   5   8  10      100.24      105.68     40.98 o 
   6   8  10        2.51       14.88     29.60 o 
   7   8  10      152.45      117.42     76.56 o 
  -6   9  10      266.27      198.46    193.79 o 
  -5   9  10       85.66      118.96     86.83 o 
  -4   9  10     1211.04     1267.23     74.67 o 
  -3   9  10      526.77      517.17     30.13 o 
  -2   9  10      599.48      592.97     31.22 o 
  -1   9  10     1091.34     1073.33     47.49 o 
   0   9  10       98.01       81.57     24.31 o 
   1   9  10     1671.25     1605.82     64.67 o 
   2   9  10      446.13      430.27     34.62 o 
   3   9  10      330.42      330.03     73.70 o 
   4   9  10     1235.44     1169.38     61.63 o 
   5   9  10       62.99       55.34     23.68 o 
   6   9  10      297.31      226.99    118.48 o 
  -6  10  10      131.71      124.93     75.17 o 
  -5  10  10      158.69      143.58     95.83 o 
  -4  10  10       25.32       18.73     47.90 o 
  -3  10  10       16.01       26.62     19.14 o 
  -2  10  10      819.48      774.69     31.95 o 
  -1  10  10     1230.21     1285.62     56.03 o 
   0  10  10      820.23      824.40     46.29 o 
   1  10  10     1375.77     1412.12     64.31 o 
   2  10  10      924.33      906.70     46.16 o 
   3  10  10       24.70       32.10     16.19 o 
   4  10  10       48.49       51.27     20.71 o 
   5  10  10      129.44      108.39     58.91 o 
   6  10  10      147.97      112.57     60.73 o 
  -5  11  10       79.40       60.02     42.33 o 
  -4  11  10      269.91      275.19    150.95 o 
  -3  11  10     1083.93     1059.80     69.20 o 
  -2  11  10     1038.38      974.33     52.34 o 
  -1  11  10     1318.87     1428.46     63.49 o 
   0  11  10     1367.22     1420.70     61.14 o 
   1  11  10     1315.83     1279.22     58.57 o 
   2  11  10     1063.80     1024.28     50.71 o 
   3  11  10     1136.32     1122.52     58.18 o 
   4  11  10      230.74      262.18     59.81 o 
   5  11  10       95.30       85.60     36.92 o 
  -5  12  10       53.20       43.60     46.34 o 
  -4  12  10      165.79      156.58    164.28 o 
  -3  12  10      376.35      378.11    203.17 o 
  -2  12  10      418.19      435.19     51.32 o 
  -1  12  10     2508.58     2455.73    105.06 o 
   0  12  10     1510.39     1617.48     64.17 o 
   1  12  10     2285.32     2244.70     81.04 o 
   2  12  10      573.96      605.43     47.53 o 
   3  12  10      360.65      344.85     63.19 o 
   4  12  10      157.50      168.63     49.33 o 
   5  12  10       36.97       39.91     27.68 o 
  -4  13  10      448.49      385.63    258.31 o 
  -3  13  10      136.15      116.07    112.95 o 
  -2  13  10      190.81      197.15    101.95 o 
  -1  13  10     1339.20     1408.78     84.69 o 
   0  13  10      159.00      152.96     77.34 o 
   1  13  10     1301.21     1344.53     52.84 o 
   2  13  10      196.07      202.98     78.90 o 
   3  13  10      116.81      105.28     44.90 o 
   4  13  10      568.81      568.73     58.38 o 
  -3  14  10       72.76       52.71     57.84 o 
  -2  14  10      197.55      178.17    131.49 o 
  -1  14  10      865.46      875.85     65.33 o 
   0  14  10      478.72      514.55     76.21 o 
   1  14  10      928.84      914.63     63.98 o 
   2  14  10      299.79      245.03     50.71 o 
   3  14  10       63.07       49.71     23.49 o 
   0  15  10      459.71      491.18     72.85 o 
   1   0  11     1025.70     1129.39     52.80 o 
   2   0  11      771.10      689.23     36.48 o 
   3   0  11     1200.46     1205.77    101.80 o 
   4   0  11     5827.92     5930.72    208.45 o 
   5   0  11      254.24      301.52    110.02 o 
   6   0  11     2916.80     2955.74    141.39 o 
   7   0  11      251.53      281.01    105.25 o 
   8   0  11      662.16      674.39    130.18 o 
  -8   1  11      143.74      115.62     96.90 o 
  -7   1  11     1236.60     1316.13     91.42 o 
  -6   1  11     1501.04     1505.52     96.47 o 
  -5   1  11     4431.16     4546.01    234.37 o 
  -4   1  11     2225.74     2240.17     94.34 o 
  -3   1  11      104.78      120.62     32.19 o 
  -2   1  11      925.17      921.34     50.42 o 
  -1   1  11       54.26       79.59     22.99 o 
   0   1  11     2519.96     2819.94     61.79 o 
   1   1  11       17.43       25.20     11.15 o 
   2   1  11      770.62      803.75     47.33 o 
   3   1  11       51.76       49.59     19.99 o 
   4   1  11     1877.83     1891.64    202.51 o 
   5   1  11     4214.18     4264.42    188.39 o 
   6   1  11     1641.25     1575.73     93.75 o 
   7   1  11      972.81      991.97     78.56 o 
   8   1  11      149.35      114.67     85.83 o 
  -8   2  11     1244.71     1200.04    110.68 o 
  -7   2  11      132.93      105.53     66.64 o 
  -6   2  11     2140.36     2319.64    115.85 o 
  -5   2  11      927.50      888.73     62.04 o 
  -4   2  11     2276.91     2302.00     95.90 o 
  -3   2  11      616.85      560.66     46.32 o 
  -2   2  11     4409.03     4517.25    102.89 o 
  -1   2  11      265.38      236.50     20.87 o 
   0   2  11     3213.12     3538.54     80.55 o 
   1   2  11      241.23      224.93     26.23 o 
   2   2  11     4598.52     4739.93     98.87 o 
   3   2  11      462.11      454.41     42.93 o 
   4   2  11     1989.81     1996.43     63.96 o 
   5   2  11      590.20      540.67     24.25 o 
   6   2  11     2491.89     2522.15    137.34 o 
   7   2  11      186.75      168.07     75.10 o 
   8   2  11     1357.43     1267.06     98.05 o 
  -8   3  11      327.82      254.73    112.85 o 
  -7   3  11      761.97      806.54     67.08 o 
  -6   3  11      155.46      146.96     61.89 o 
  -5   3  11     2518.56     2610.14    124.21 o 
  -4   3  11      907.52      879.42     50.93 o 
  -3   3  11     1366.72     1197.13     45.71 o 
  -2   3  11      163.58      177.08     49.68 o 
  -1   3  11      457.50      375.32     26.32 o 
   0   3  11       38.81       82.36     25.55 o 
   1   3  11      447.37      381.66     28.36 o 
   2   3  11      244.41      244.19     53.11 o 
   3   3  11     1572.40     1487.07     42.95 o 
   4   3  11      959.67      918.85     43.86 o 
   5   3  11     3062.53     2982.11    117.61 o 
   6   3  11      114.56      142.99     55.67 o 
   7   3  11      769.71      800.77     66.57 o 
   8   3  11      336.98      270.65    148.58 o 
  -8   4  11      428.37      445.24    165.84 o 
  -7   4  11      239.37      213.38    136.81 o 
  -6   4  11     1506.28     1513.24     84.57 o 
  -5   4  11     2055.60     2053.62    102.18 o 
  -4   4  11     3356.58     3383.98    130.22 o 
  -3   4  11     1335.98     1311.15     47.39 o 
  -2   4  11     2009.77     2095.12     78.17 o 
  -1   4  11      542.67      503.06     47.61 o 
   0   4  11      650.78      656.29     47.05 o 
   1   4  11      655.01      655.10     51.04 o 
   2   4  11     1877.43     1915.53     61.04 o 
   3   4  11     1437.41     1387.13     35.93 o 
   4   4  11     3450.31     3475.90    118.04 o 
   5   4  11     1950.13     1959.99     88.18 o 
   6   4  11     1514.54     1625.93     95.65 o 
   7   4  11      259.77      210.80    122.76 o 
   8   4  11      421.02      458.80     89.22 o 
  -7   5  11      854.56      849.11     59.64 o 
  -6   5  11      565.03      645.80     71.29 o 
  -5   5  11     3916.97     3979.04    171.58 o 
  -4   5  11      326.58      352.94     53.53 o 
  -3   5  11     2494.52     2485.21     85.99 o 
  -2   5  11      661.01      674.63     44.56 o 
  -1   5  11      182.30      185.85     25.84 o 
   0   5  11        1.16        6.69     11.98 o 
   1   5  11      101.65      117.82     39.76 o 
   2   5  11      650.96      671.87     35.06 o 
   3   5  11     2363.48     2407.15     67.91 o 
   4   5  11      259.42      235.62     16.85 o 
   5   5  11     3316.50     3361.51    136.86 o 
   6   5  11      605.27      623.36     63.01 o 
   7   5  11      746.87      743.55     96.21 o 
  -7   6  11      206.25      221.37    206.93 o 
  -6   6  11      862.33      970.71     66.37 o 
  -5   6  11      955.50      935.01     66.31 o 
  -4   6  11      912.11      869.69     55.74 o 
  -3   6  11     1444.14     1475.56     73.65 o 
  -2   6  11     3809.46     3714.42    130.18 o 
  -1   6  11       41.97       44.90     20.48 o 
   0   6  11       36.93       43.02     15.70 o 
   1   6  11       76.18       73.34     18.96 o 
   2   6  11     3750.58     3771.83    105.37 o 
   3   6  11     1378.44     1477.82     57.82 o 
   4   6  11      666.30      660.84     34.23 o 
   5   6  11      864.75      865.01     55.72 o 
   6   6  11     1009.17      958.29     81.67 o 
   7   6  11      203.40      171.06     95.07 o 
  -7   7  11      754.59      735.13    137.08 o 
  -6   7  11      269.51      206.11     33.90 o 
  -5   7  11     2123.28     2113.38     89.14 o 
  -4   7  11      133.40      125.96     25.44 o 
  -3   7  11     3121.84     3080.16    101.05 o 
  -2   7  11       17.23       20.07     13.00 o 
  -1   7  11     1295.73     1261.26     50.39 o 
   0   7  11     1110.59     1077.27     45.93 o 
   1   7  11     1474.80     1524.57     53.77 o 
   2   7  11        5.85       12.28     14.53 o 
   3   7  11     3237.29     3266.26    102.10 o 
   4   7  11      135.21      146.70     45.39 o 
   5   7  11     2074.92     2119.57     87.38 o 
   6   7  11      312.03      256.42     41.57 o 
   7   7  11      621.66      626.51     88.97 o 
  -7   8  11      268.84      210.66    307.48 o 
  -6   8  11     1109.70     1248.44    147.41 o 
  -5   8  11      218.96      178.30     37.72 o 
  -4   8  11     1861.37     1825.61     77.39 o 
  -3   8  11      410.74      401.46     30.39 o 
  -2   8  11      362.89      306.13     29.18 o 
  -1   8  11     1161.14     1167.70     56.85 o 
   0   8  11      387.37      348.45     34.41 o 
   1   8  11     1231.95     1200.24     51.10 o 
   2   8  11      274.58      305.56     72.31 o 
   3   8  11      420.31      457.97     40.66 o 
   4   8  11     2224.47     2315.61     89.42 o 
   5   8  11      272.14      218.82     81.86 o 
   6   8  11     1260.28     1264.47     68.92 o 
   7   8  11      248.02      181.63    114.35 o 
  -6   9  11      453.72      501.34    104.72 o 
  -5   9  11     1383.87     1353.62    174.61 o 
  -4   9  11      622.73      593.00     55.06 o 
  -3   9  11     2232.45     2270.09     87.89 o 
  -2   9  11      105.70       98.74     47.40 o 
  -1   9  11      676.42      640.18     35.47 o 
   0   9  11     3254.43     3057.38    108.11 o 
   1   9  11      739.67      693.07     52.56 o 
   2   9  11      183.02      171.11     51.17 o 
   3   9  11     2427.39     2394.63     98.96 o 
   4   9  11      638.99      576.27     47.77 o 
   5   9  11     1372.32     1443.08     98.33 o 
   6   9  11      385.78      329.12    152.65 o 
  -6  10  11      310.43      267.29    269.99 o 
  -5  10  11      238.89      203.36    235.04 o 
  -4  10  11      882.35      872.21    139.36 o 
  -3  10  11     1015.78     1010.97     59.66 o 
  -2  10  11      270.67      239.86     25.03 o 
  -1  10  11       25.18       37.30     15.60 o 
   0  10  11        0.15       13.41     12.34 o 
   1  10  11       46.49       50.39     17.79 o 
   2  10  11      166.79      205.01     46.76 o 
   3  10  11     1033.06      979.77     67.54 o 
   4  10  11      898.98      898.63     60.89 o 
   5  10  11      281.34      298.57    107.09 o 
   6  10  11      335.28      304.15    127.30 o 
  -5  11  11     1345.21     1341.69    151.42 o 
  -4  11  11      194.33      159.61    104.77 o 
  -3  11  11      820.30      835.80     76.85 o 
  -2  11  11       16.96       21.52     22.03 o 
  -1  11  11       33.00       31.04     14.82 o 
   0  11  11      296.42      281.48     38.28 o 
   1  11  11       74.25       69.73     25.92 o 
   2  11  11        8.98       22.74     14.61 o 
   3  11  11      689.17      681.32     55.87 o 
   4  11  11      269.09      279.46     83.40 o 
   5  11  11     1156.79     1198.98     89.86 o 
  -4  12  11     1635.61     1678.49    120.57 o 
  -3  12  11      387.27      358.70    187.17 o 
  -2  12  11      224.51      207.93    113.96 o 
  -1  12  11      764.86      686.09     50.83 o 
   0  12  11      111.03       99.10     37.13 o 
   1  12  11      775.05      751.95     50.36 o 
   2  12  11      231.13      232.07     68.51 o 
   3  12  11      266.96      174.91     76.54 o 
   4  12  11     1454.44     1434.91     69.69 o 
  -3  13  11      118.66      156.53    100.61 o 
  -2  13  11       25.40       41.19     21.30 o 
  -1  13  11       91.44       75.76     48.30 o 
   0  13  11      403.90      333.13     70.00 o 
   1  13  11       88.47       89.82     41.54 o 
   2  13  11       30.36       29.92     19.91 o 
   3  13  11       97.57       95.48     44.49 o 
  -2  14  11      427.89      387.89    216.64 o 
  -1  14  11       18.06       23.84     32.58 o 
   0  14  11        0.04        2.70     31.04 o 
   1  14  11       14.25       20.79     23.05 o 
   2  14  11      470.38      451.98     44.64 o 
   0   0  12     6994.22     6595.99    178.21 o 
   1   0  12       81.08      120.83     29.27 o 
   2   0  12     2402.48     2346.35     61.05 o 
   3   0  12       53.58       71.79     22.78 o 
   4   0  12      113.27      118.68     64.64 o 
   5   0  12      140.31       79.33     35.65 o 
   6   0  12      409.29      381.20    113.25 o 
   7   0  12        1.46       13.44     21.04 o 
   8   0  12      254.15      224.18    156.70 o 
  -8   1  12       31.40       34.96     37.49 o 
  -7   1  12      296.53      278.99     99.15 o 
  -6   1  12      112.83      117.13     42.18 o 
  -5   1  12       18.58       32.55     34.22 o 
  -4   1  12     1357.44     1487.81    110.40 o 
  -3   1  12     3296.64     3360.17     84.75 o 
  -2   1  12       96.32      102.79     29.01 o 
  -1   1  12     8709.20     8554.43    158.15 o 
   0   1  12     1798.20     1846.77     60.13 o 
   1   1  12     8298.98     8268.06    152.63 o 
   2   1  12      135.51      138.90     24.60 o 
   3   1  12     3697.54     3810.39    116.26 o 
   4   1  12     1355.56     1369.05     92.03 o 
   5   1  12       15.46       13.43     25.85 o 
   6   1  12      131.60      148.34     65.53 o 
   7   1  12      392.79      391.39     64.68 o 
   8   1  12       22.61       -0.74     29.08 o 
  -8   2  12      418.11      459.82    106.49 o 
  -7   2  12      238.87      194.19     99.64 o 
  -6   2  12      117.27      122.96     49.90 o 
  -5   2  12       37.80       36.53     18.78 o 
  -4   2  12     1138.15     1106.18     59.59 o 
  -3   2  12      342.48      323.37     44.81 o 
  -2   2  12     3982.91     3937.14    105.15 o 
  -1   2  12       18.17       20.29     10.49 o 
   0   2  12     5664.98     5368.73    130.92 o 
   1   2  12       57.03       80.06     24.10 o 
   2   2  12     4349.23     4306.03    109.04 o 
   3   2  12      350.96      356.73     25.08 o 
   4   2  12     1439.79     1394.55     56.21 o 
   5   2  12       37.21       52.65     19.84 o 
   6   2  12      114.19      112.14     46.79 o 
   7   2  12      231.10      213.86    112.86 o 
   8   2  12      378.57      359.31     81.08 o 
  -8   3  12       64.37       64.32     51.94 o 
  -7   3  12      862.22      960.58     83.18 o 
  -6   3  12      120.69      119.01     44.36 o 
  -5   3  12      914.61      811.49     51.89 o 
  -4   3  12      328.07      362.87     94.47 o 
  -3   3  12     2922.43     2982.27     86.40 o 
  -2   3  12       34.07       37.97     13.48 o 
  -1   3  12     2545.96     2435.88    107.49 o 
   0   3  12     1702.62     1806.15     76.03 o 
   1   3  12     3180.02     3112.11     86.01 o 
   2   3  12       31.97       28.06     14.95 o 
   3   3  12     2636.47     2761.96     91.95 o 
   4   3  12      329.89      321.28     47.72 o 
   5   3  12      834.48      741.52     33.74 o 
   6   3  12      143.64      137.34     66.39 o 
   7   3  12      906.78      884.03     77.54 o 
   8   3  12       52.01       52.12     36.28 o 
  -7   4  12      117.10       93.84     54.39 o 
  -6   4  12      191.33      148.34     83.76 o 
  -5   4  12        1.82       12.49     14.72 o 
  -4   4  12      562.99      542.45     44.93 o 
  -3   4  12      202.05      180.37     54.56 o 
  -2   4  12     3949.59     4054.50    115.85 o 
  -1   4  12        8.78       17.22     11.00 o 
   0   4  12    10699.82    10451.42    335.10 o 
   1   4  12       38.69       33.43     14.50 o 
   2   4  12     4117.51     4023.16    110.50 o 
   3   4  12      267.55      219.01     15.39 o 
   4   4  12      813.37      788.69     41.22 o 
   5   4  12        3.36        6.45     10.07 o 
   6   4  12      226.01      211.96     95.38 o 
   7   4  12       99.02       68.36     43.81 o 
  -7   5  12       21.99       21.70     19.55 o 
  -6   5  12      272.58      225.38    106.94 o 
  -5   5  12       77.11       99.48     37.67 o 
  -4   5  12      288.74      338.81    120.55 o 
  -3   5  12     2342.78     2370.88     87.57 o 
  -2   5  12      606.04      565.80     44.22 o 
  -1   5  12     6314.82     6378.96    367.55 o 
   0   5  12       20.10       31.95     14.37 o 
   1   5  12     5930.48     5762.08    202.21 o 
   2   5  12      647.95      634.14     30.49 o 
   3   5  12     2471.69     2657.21    107.67 o 
   4   5  12      258.52      216.01     28.25 o 
   5   5  12      100.74      104.84     41.57 o 
   6   5  12      288.52      299.49    112.68 o 
   7   5  12       84.97       57.92     36.29 o 
  -7   6  12       78.94      109.77     93.29 o 
  -6   6  12      606.14      605.17     65.27 o 
  -5   6  12      120.31      129.27     59.67 o 
  -4   6  12     1238.64     1224.68     69.43 o 
  -3   6  12      239.51      276.09     80.76 o 
  -2   6  12     4266.76     4288.15    190.63 o 
  -1   6  12     1038.30     1016.08     50.30 o 
   0   6  12     2871.12     2887.19     90.50 o 
   1   6  12     1058.15     1068.55     52.73 o 
   2   6  12     4710.37     4701.02    124.68 o 
   3   6  12      206.91      261.28     33.38 o 
   4   6  12     1204.37     1219.60     55.82 o 
   5   6  12      105.64      107.52     40.19 o 
   6   6  12      576.42      458.34     88.53 o 
   7   6  12       89.67      104.72     42.67 o 
  -7   7  12      185.93      154.82    218.86 o 
  -6   7  12       18.07       21.66     29.20 o 
  -5   7  12      288.60      239.74     37.30 o 
  -4   7  12      436.57      428.25     30.72 o 
  -3   7  12      422.03      457.23     37.58 o 
  -2   7  12      235.68      247.06     65.96 o 
  -1   7  12      376.86      383.05     45.33 o 
   0   7  12     1282.43     1331.82     57.16 o 
   1   7  12      558.11      589.60     52.43 o 
   2   7  12      166.65      202.17     51.67 o 
   3   7  12      599.50      649.39     43.22 o 
   4   7  12      491.58      475.54     39.58 o 
   5   7  12      238.06      206.29     76.86 o 
   6   7  12       20.78       38.40     39.70 o 
   7   7  12      134.35      110.01     54.64 o 
  -6   8  12       27.86       26.63     50.56 o 
  -5   8  12      144.77       97.78     71.64 o 
  -4   8  12      474.43      477.51     37.46 o 
  -3   8  12      261.72      252.87     40.46 o 
  -2   8  12     3564.85     3454.11    164.51 o 
  -1   8  12     2106.78     2108.54     80.74 o 
   0   8  12     2959.88     3213.94    100.39 o 
   1   8  12     1914.04     1915.37     74.22 o 
   2   8  12     3211.28     3195.99    114.33 o 
   3   8  12      222.35      240.10     63.63 o 
   4   8  12      418.50      403.64     41.09 o 
   5   8  12      147.20      131.58     45.33 o 
   6   8  12       45.69       62.60     47.50 o 
  -6   9  12       88.00       42.16     62.10 o 
  -5   9  12      108.86      108.29     92.41 o 
  -4   9  12       94.59      108.71     70.06 o 
  -3   9  12      317.91      331.92     28.99 o 
  -2   9  12      720.23      672.83     49.85 o 
  -1   9  12     5616.42     5695.15    131.69 o 
   0   9  12      168.50      179.19     47.69 o 
   1   9  12     5016.33     5344.67    141.42 o 
   2   9  12      869.34      918.40     47.47 o 
   3   9  12      424.16      405.36     48.44 o 
   4   9  12      115.66      134.69     49.97 o 
   5   9  12      106.26      111.01     49.10 o 
   6   9  12       64.56       61.50     35.39 o 
  -5  10  12       92.89       81.21     54.05 o 
  -4  10  12      351.39      347.51    263.64 o 
  -3  10  12      292.04      268.83     31.71 o 
  -2  10  12     1699.92     1722.44     65.55 o 
  -1  10  12       92.92      105.02     33.80 o 
   0  10  12     5163.87     5334.57    120.89 o 
   1  10  12       44.35       37.20     16.12 o 
   2  10  12     1706.31     1758.63     68.30 o 
   3  10  12      257.91      228.55     61.23 o 
   4  10  12      357.92      362.63    116.80 o 
   5  10  12      113.44       77.05     32.71 o 
  -5  11  12       73.79       91.27     72.32 o 
  -4  11  12      170.32      119.30    107.84 o 
  -3  11  12      689.65      697.14     68.94 o 
  -2  11  12        8.49       22.26     16.79 o 
  -1  11  12     1340.23     1432.09     59.19 o 
   0  11  12       16.62       12.35     14.37 o 
   1  11  12     1219.73     1235.05     57.40 o 
   2  11  12       28.44       27.86     18.32 o 
   3  11  12      625.83      686.07     65.11 o 
   4  11  12      187.74      165.18     70.93 o 
   5  11  12       59.60       59.50     34.08 o 
  -4  12  12       17.34       27.01     38.38 o 
  -3  12  12      391.16      382.79    252.93 o 
  -2  12  12      719.34      713.66     76.09 o 
  -1  12  12      201.65      189.21     87.72 o 
   0  12  12      910.00      974.80     58.91 o 
   1  12  12      215.41      192.26     67.94 o 
   2  12  12      575.93      590.64     48.57 o 
   3  12  12      327.77      305.05     51.37 o 
   4  12  12       35.48       44.37     25.71 o 
  -3  13  12      487.89      616.73    142.54 o 
  -2  13  12      267.84      276.47     53.26 o 
  -1  13  12      898.45     1025.53     74.23 o 
   0  13  12      600.51      556.44     50.64 o 
   1  13  12     1027.20     1079.96     59.89 o 
   2  13  12      286.19      225.19     89.45 o 
   3  13  12      486.73      517.88     57.13 o 
  -2  14  12      928.14      941.56     99.74 o 
  -1  14  12       58.85       60.44     42.35 o 
   0  14  12     1001.47     1074.97     91.17 o 
   1  14  12       96.63       91.80     42.43 o 
   2  14  12      809.07      792.70     54.61 o 
   1   0  13      575.08      623.16     36.77 o 
   2   0  13     3319.05     3298.66    109.12 o 
   3   0  13       12.14       37.37     17.86 o 
   4   0  13     1743.79     1673.47    105.19 o 
   5   0  13      122.53      136.54     52.95 o 
   6   0  13     2959.33     2874.04    121.23 o 
   7   0  13       21.80       33.50     25.28 o 
   8   0  13      180.50      123.22     87.89 o 
  -8   1  13      324.37      250.53    174.07 o 
  -7   1  13      793.28      854.51     63.29 o 
  -6   1  13       86.47       76.77     34.81 o 
  -5   1  13     1468.75     1656.42    113.10 o 
  -4   1  13      305.09      321.99     98.88 o 
  -3   1  13     4173.89     4272.41    111.64 o 
  -2   1  13       20.30       19.07     10.52 o 
  -1   1  13       90.58      119.27     29.40 o 
   0   1  13        0.59       10.97     12.85 o 
   1   1  13      201.87      250.16     70.51 o 
   2   1  13       19.58       17.18     10.74 o 
   3   1  13     4571.62     4658.11    135.79 o 
   4   1  13      312.27      279.55     78.55 o 
   5   1  13     1197.00     1251.55     79.15 o 
   6   1  13       86.39       75.70     30.39 o 
   7   1  13      844.39      917.06     99.00 o 
   8   1  13      313.91      221.90    175.30 o 
  -7   2  13      137.04       96.55     51.31 o 
  -6   2  13     2278.53     2231.64    109.15 o 
  -5   2  13      117.20      129.40     76.62 o 
  -4   2  13     8794.19     8772.33    295.55 o 
  -3   2  13       89.82       97.19     27.79 o 
  -2   2  13     2613.23     2725.96     75.38 o 
  -1   2  13     1080.27     1217.11     56.87 o 
   0   2  13      996.12     1091.12     50.78 o 
   1   2  13     1093.17     1187.33     44.27 o 
   2   2  13     2825.69     2897.08     74.89 o 
   3   2  13       91.33       86.01     14.12 o 
   4   2  13     9179.71     9522.10    286.53 o 
   5   2  13      117.20      125.56     46.78 o 
   6   2  13     1967.84     1959.20    107.47 o 
   7   2  13      138.75       97.16     52.92 o 
  -7   3  13     2058.66     2233.11    138.41 o 
  -6   3  13      452.30      442.61    117.05 o 
  -5   3  13     3340.03     3555.86    159.08 o 
  -4   3  13       10.02       31.58     18.06 o 
  -3   3  13     3218.73     3032.36    119.79 o 
  -2   3  13      349.16      380.31     38.93 o 
  -1   3  13     1339.32     1328.39     64.03 o 
   0   3  13     2301.42     2493.91     91.63 o 
   1   3  13     1428.91     1334.48     53.27 o 
   2   3  13      341.93      388.26     27.18 o 
   3   3  13     2778.19     2719.62     74.49 o 
   4   3  13        7.98       26.19     11.41 o 
   5   3  13     3076.18     3093.81    146.51 o 
   6   3  13      451.85      440.85    160.08 o 
   7   3  13     2151.41     2141.32     97.44 o 
  -7   4  13      381.49      360.70     69.03 o 
  -6   4  13     1998.25     2273.96    132.73 o 
  -5   4  13      958.29      959.92     71.09 o 
  -4   4  13     1005.34     1014.39     76.45 o 
  -3   4  13      808.19      776.77     48.29 o 
  -2   4  13     1115.69     1197.30     56.26 o 
  -1   4  13      164.11      180.51     53.97 o 
   0   4  13      199.83      201.45     65.03 o 
   1   4  13      181.45      184.86     64.03 o 
   2   4  13     1095.48     1075.51     43.78 o 
   3   4  13      820.58      776.98     39.56 o 
   4   4  13      952.34     1033.40     69.14 o 
   5   4  13      954.98      881.68     56.82 o 
   6   4  13     2077.92     2148.40    140.53 o 
   7   4  13      388.29      398.83     95.08 o 
  -7   5  13     1326.05     1336.63     82.16 o 
  -6   5  13       14.69       25.01     17.82 o 
  -5   5  13      798.45      820.32     53.92 o 
  -4   5  13      498.80      482.29     46.89 o 
  -3   5  13     1850.65     1820.27     85.55 o 
  -2   5  13     1082.39     1089.41     52.07 o 
  -1   5  13      602.64      624.91     38.36 o 
   0   5  13      575.40      606.04     44.70 o 
   1   5  13      774.47      788.61     44.65 o 
   2   5  13     1057.93      989.34     44.19 o 
   3   5  13     2011.18     1958.30     58.40 o 
   4   5  13      500.31      498.71     49.88 o 
   5   5  13      875.05      853.00     55.61 o 
   6   5  13       16.32       16.61     26.58 o 
   7   5  13     1288.00     1334.08    108.30 o 
  -7   6  13       41.16       69.43    101.42 o 
  -6   6  13     1250.05     1249.74     72.53 o 
  -5   6  13      644.94      622.19     54.03 o 
  -4   6  13     3883.31     3704.12    158.16 o 
  -3   6  13      276.22      254.07     46.14 o 
  -2   6  13      128.10      152.55     45.89 o 
  -1   6  13      144.00      182.11     55.63 o 
   0   6  13       48.05       79.11     26.33 o 
   1   6  13      145.98      165.12     55.32 o 
   2   6  13       51.88       45.50     15.54 o 
   3   6  13      268.94      282.32     31.54 o 
   4   6  13     3780.25     3842.12    150.54 o 
   5   6  13      633.48      571.55     49.02 o 
   6   6  13     1204.63     1318.29     83.34 o 
   7   6  13       43.39       13.66     44.92 o 
  -6   7  13       12.38       15.70     12.71 o 
  -5   7  13     1816.14     1848.91     89.14 o 
  -4   7  13      228.97      201.89     39.63 o 
  -3   7  13     2172.07     2062.70    101.81 o 
  -2   7  13       42.05       49.44     18.77 o 
  -1   7  13     1637.75     1613.47     66.51 o 
   0   7  13       30.95       41.90     14.80 o 
   1   7  13     1651.45     1579.94     63.13 o 
   2   7  13       55.59       70.42     22.30 o 
   3   7  13     2057.37     1908.96     73.84 o 
   4   7  13      243.37      222.05     86.19 o 
   5   7  13     1765.20     1802.84     84.19 o 
   6   7  13       13.27       16.21     34.75 o 
  -6   8  13     1665.52     1783.40    182.13 o 
  -5   8  13       59.38       39.57     45.92 o 
  -4   8  13     2295.23     2394.39     86.48 o 
  -3   8  13      576.04      560.24     36.58 o 
  -2   8  13      217.81      258.09     43.81 o 
  -1   8  13      239.01      251.70     67.22 o 
   0   8  13      106.11       96.31     41.81 o 
   1   8  13      207.29      245.95     50.00 o 
   2   8  13      256.81      266.99     61.59 o 
   3   8  13      564.16      593.34     44.73 o 
   4   8  13     2102.91     2202.27     90.87 o 
   5   8  13       59.72       78.59     33.10 o 
   6   8  13     1827.86     1925.92    122.58 o 
  -6   9  13       63.07       84.17     82.01 o 
  -5   9  13     1403.64     1564.77    283.55 o 
  -4   9  13       66.12       37.52     34.07 o 
  -3   9  13      314.84      365.33     37.58 o 
  -2   9  13      167.50      140.34     31.58 o 
  -1   9  13       53.35       36.59     16.16 o 
   0   9  13      395.79      369.14     47.11 o 
   1   9  13       74.78       57.42     17.53 o 
   2   9  13      179.61      184.53     43.29 o 
   3   9  13      410.03      457.32     41.46 o 
   4   9  13       64.87       43.67     24.05 o 
   5   9  13     1539.52     1542.70     68.94 o 
   6   9  13       63.10       50.07     36.75 o 
  -5  10  13      424.20      321.80    445.93 o 
  -4  10  13      834.88      756.52    122.91 o 
  -3  10  13      516.58      485.00     47.01 o 
  -2  10  13     1169.73     1198.27     57.62 o 
  -1  10  13       70.95       85.64     33.64 o 
   0  10  13       42.08       46.20     17.90 o 
   1  10  13       67.68       71.59     23.43 o 
   2  10  13     1200.31     1180.90     53.31 o 
   3  10  13      500.13      447.03     40.78 o 
   4  10  13      745.11      770.63     54.16 o 
   5  10  13      433.12      439.13     57.40 o 
  -5  11  13      849.96      936.67    166.18 o 
  -4  11  13      138.73      116.84    146.50 o 
  -3  11  13     1258.07     1189.38     70.61 o 
  -2  11  13       78.93       78.91     35.26 o 
  -1  11  13      531.28      525.53     39.36 o 
   0  11  13       70.45       52.63     23.78 o 
   1  11  13      483.64      460.63     77.94 o 
   2  11  13       81.27       75.05     25.83 o 
   3  11  13     1185.45     1266.02     58.81 o 
   4  11  13      135.56      114.96     58.55 o 
   5  11  13      898.76      972.35     78.78 o 
  -4  12  13      958.55     1031.17    105.03 o 
  -3  12  13        8.63       14.54     37.22 o 
  -2  12  13      942.05      902.59     79.87 o 
  -1  12  13       21.31       21.78     21.60 o 
   0  12  13        2.63        7.62     14.04 o 
   1  12  13       12.87       17.50     16.59 o 
   2  12  13     1058.57     1026.79     53.43 o 
   3  12  13       16.60       17.86     15.81 o 
   4  12  13     1059.58     1183.53     75.46 o 
  -3  13  13      431.43      308.27    224.83 o 
  -2  13  13       28.60       37.05     26.10 o 
  -1  13  13      306.51      237.71    149.98 o 
   0  13  13       61.44       47.21     21.31 o 
   1  13  13      216.19      153.65     79.33 o 
   2  13  13       21.32       35.70     18.26 o 
   3  13  13      512.02      491.30     62.70 o 
  -1  14  13      103.24       91.28     69.86 o 
   0  14  13       45.57       50.87     29.47 o 
   1  14  13      131.55      116.20     60.22 o 
   0   0  14     9771.27    10477.83    399.82 o 
   1   0  14     1207.06     1208.40     42.70 o 
   2   0  14     3236.34     3207.56     93.95 o 
   3   0  14      483.45      492.50     27.44 o 
   4   0  14      598.46      621.27     83.73 o 
   5   0  14       41.76       61.57     33.87 o 
   6   0  14      153.76      131.34     76.40 o 
   7   0  14        2.31       24.58     22.20 o 
  -7   1  14      849.87      902.74     69.37 o 
  -6   1  14      125.11      122.60     55.23 o 
  -5   1  14      256.19      281.71    106.28 o 
  -4   1  14     1559.55     1467.86     96.28 o 
  -3   1  14     1964.13     1965.47     69.97 o 
  -2   1  14       61.50       56.99     17.79 o 
  -1   1  14     6334.56     6190.17    182.85 o 
   0   1  14      115.86      169.97     49.00 o 
   1   1  14     6513.27     6651.35    232.54 o 
   2   1  14       92.79      102.28     31.88 o 
   3   1  14     1663.64     1610.64     48.98 o 
   4   1  14     1597.98     1597.72    106.21 o 
   5   1  14      300.22      307.86     61.15 o 
   6   1  14      127.93      125.25     51.48 o 
   7   1  14      759.15      752.74     62.38 o 
  -7   2  14      327.71      282.04     88.32 o 
  -6   2  14       49.36       29.99     30.64 o 
  -5   2  14       38.38       55.10     32.48 o 
  -4   2  14     1603.78     1569.84     86.01 o 
  -3   2  14      518.90      465.84     30.69 o 
  -2   2  14      809.77      767.54     40.60 o 
  -1   2  14     1155.35     1159.64     54.38 o 
   0   2  14     1525.21     1425.05     60.21 o 
   1   2  14     1020.74      994.63     42.20 o 
   2   2  14      763.05      726.56     39.17 o 
   3   2  14      535.46      497.80     25.61 o 
   4   2  14     1356.05     1405.01     72.73 o 
   5   2  14       40.30       47.61     24.99 o 
   6   2  14       82.10       99.31     44.29 o 
   7   2  14      327.52      310.91     71.05 o 
  -7   3  14      293.90      242.23    130.38 o 
  -6   3  14      214.19      173.93    103.63 o 
  -5   3  14      851.71      799.77     63.26 o 
  -4   3  14      434.60      445.89    123.56 o 
  -3   3  14     2143.33     2110.66     82.40 o 
  -2   3  14      171.10      202.04     41.59 o 
  -1   3  14     3978.51     3939.71    122.32 o 
   0   3  14      393.11      379.73     77.09 o 
   1   3  14     3006.67     2971.67    103.49 o 
   2   3  14      261.13      250.78     34.32 o 
   3   3  14     2322.38     2403.76     69.16 o 
   4   3  14      427.23      378.16     40.57 o 
   5   3  14      931.20      966.35     77.71 o 
   6   3  14      220.91      209.41     92.50 o 
   7   3  14      293.01      218.04    140.22 o 
  -7   4  14      173.50      131.51     92.93 o 
  -6   4  14      299.45      255.35    114.64 o 
  -5   4  14      172.91      144.10     43.19 o 
  -4   4  14     1402.64     1414.19     81.28 o 
  -3   4  14      120.68      149.69     52.86 o 
  -2   4  14     6414.26     6661.88    202.58 o 
  -1   4  14        6.85       17.16     10.87 o 
   0   4  14     9262.72     9530.69    403.14 o 
   1   4  14       37.26       62.51     23.75 o 
   2   4  14     6182.70     6056.50    153.52 o 
   3   4  14      119.16      135.94     19.18 o 
   4   4  14     1158.50     1081.96     58.35 o 
   5   4  14      152.41      130.38     61.55 o 
   6   4  14      275.02      280.62    122.43 o 
   7   4  14      166.21      131.51     83.07 o 
  -7   5  14      166.46      115.56     70.20 o 
  -6   5  14       14.30       10.46     20.78 o 
  -5   5  14       37.49       46.22     19.34 o 
  -4   5  14       95.05       93.79     41.84 o 
  -3   5  14     1033.60     1062.78     64.31 o 
  -2   5  14      218.93      241.68     69.61 o 
  -1   5  14     7813.86     8213.93    439.53 o 
   0   5  14      382.81      418.42    107.92 o 
   1   5  14     7968.38     8308.62    219.73 o 
   2   5  14      263.18      205.90     64.20 o 
   3   5  14     1084.85     1120.17     53.04 o 
   4   5  14       88.09      120.23     42.82 o 
   5   5  14       40.22       46.70     21.66 o 
   6   5  14       10.83       12.05     19.66 o 
   7   5  14       93.92       92.88     58.14 o 
  -7   6  14        1.05       -4.71     72.17 o 
  -6   6  14      181.87      155.61     86.95 o 
  -5   6  14      230.01      185.80     82.84 o 
  -4   6  14       28.08       18.86     12.50 o 
  -3   6  14      127.11      115.25     43.56 o 
  -2   6  14      948.29      866.86     48.36 o 
  -1   6  14     1092.99     1054.70     63.29 o 
   0   6  14     4914.48     4986.90    193.01 o 
   1   6  14     1035.92      944.93     61.06 o 
   2   6  14      548.90      534.63     35.70 o 
   3   6  14      182.67      185.58     31.77 o 
   4   6  14       90.49       99.59     41.78 o 
   5   6  14      258.88      219.33     56.69 o 
   6   6  14      214.37      157.39     87.50 o 
   7   6  14        2.11       26.49     28.12 o 
  -6   7  14      100.50       70.28     54.51 o 
  -5   7  14       74.77       82.81     41.46 o 
  -4   7  14      345.89      342.96     40.05 o 
  -3   7  14     1150.03     1107.09     63.90 o 
  -2   7  14      712.20      652.20     69.58 o 
  -1   7  14      612.29      625.72     59.50 o 
   0   7  14     2244.21     2055.16     80.85 o 
   1   7  14      989.58     1008.87     50.41 o 
   2   7  14      635.81      590.29     37.51 o 
   3   7  14     1164.81     1133.39     59.46 o 
   4   7  14      293.48      272.13     79.66 o 
   5   7  14       62.33       62.58     36.33 o 
   6   7  14      104.19       95.59     51.42 o 
  -5   8  14        4.29        2.47     24.58 o 
  -4   8  14      224.06      188.56     40.89 o 
  -3   8  14      130.12      100.14     35.45 o 
  -2   8  14     2730.50     2739.51    107.94 o 
  -1   8  14       80.16       74.97     31.11 o 
   0   8  14     3556.38     3731.20    145.94 o 
   1   8  14       61.48       58.44     17.92 o 
   2   8  14     3038.38     3036.21    106.00 o 
   3   8  14      183.51      151.00     50.86 o 
   4   8  14      201.80      195.76     63.39 o 
   5   8  14        1.13        9.69     17.17 o 
   6   8  14       27.26       31.90     31.72 o 
  -5   9  14        2.75       11.74     39.69 o 
  -4   9  14      113.50      109.93     63.44 o 
  -3   9  14     1655.68     1762.80     74.38 o 
  -2   9  14      370.39      360.15     88.73 o 
  -1   9  14     2945.38     3220.66    125.20 o 
   0   9  14       47.45       47.37     20.36 o 
   1   9  14     3280.07     3349.47    115.24 o 
   2   9  14      321.65      325.14     71.89 o 
   3   9  14     1566.22     1669.88     68.22 o 
   4   9  14      110.79      133.12     56.77 o 
   5   9  14        0.18       -1.11     31.70 o 
  -5  10  14       22.55       18.88     47.06 o 
  -4  10  14      144.92      118.05    120.90 o 
  -3  10  14      192.50      139.27     67.31 o 
  -2  10  14     1254.32     1271.77     63.52 o 
  -1  10  14       30.14       37.14     15.39 o 
   0  10  14     3893.37     4154.50    110.64 o 
   1  10  14       13.46       11.43     19.40 o 
   2  10  14     1166.16     1169.86     58.85 o 
   3  10  14      223.65      174.53     66.51 o 
   4  10  14      227.98      226.45     85.76 o 
   5  10  14       19.41       11.87     15.53 o 
  -4  11  14      114.64       54.96    120.83 o 
  -3  11  14      845.78      787.63     84.02 o 
  -2  11  14       15.79       27.22     30.04 o 
  -1  11  14      729.91      760.59     46.52 o 
   0  11  14       16.75       30.96     16.43 o 
   1  11  14      822.88      823.69     52.85 o 
   2  11  14        7.55       23.34     17.92 o 
   3  11  14      854.55      877.22     56.37 o 
   4  11  14       96.84       76.08     34.78 o 
  -3  12  14      108.35       99.29     67.95 o 
  -2  12  14      987.13     1013.83     78.96 o 
  -1  12  14       57.77       28.01     23.76 o 
   0  12  14      632.69      631.95     48.21 o 
   1  12  14       56.86       48.19     24.78 o 
   2  12  14     1140.37     1131.18     50.56 o 
   3  12  14      116.34       85.24     36.65 o 
  -2  13  14      249.42      194.18    101.45 o 
  -1  13  14      652.88      691.78     84.65 o 
   0  13  14      363.21      304.80     92.30 o 
   1  13  14      423.40      410.88     51.92 o 
   2  13  14      233.12      181.45     73.75 o 
   1   0  15       49.41       58.68     25.12 o 
   2   0  15      222.09      164.64     60.66 o 
   3   0  15     1369.11     1374.56     61.59 o 
   4   0  15      797.19      825.15     74.80 o 
   5   0  15       23.73       32.55     35.43 o 
   6   0  15      467.71      520.15     76.58 o 
   7   0  15       40.13       30.29     23.33 o 
  -7   1  15     1683.31     1831.67     87.31 o 
  -6   1  15      667.42      676.43     80.11 o 
  -5   1  15     2545.36     2657.65    156.37 o 
  -4   1  15     2088.34     2120.88    129.17 o 
  -3   1  15     1483.48     1511.04     61.10 o 
  -2   1  15      205.03      191.06     54.25 o 
  -1   1  15     1221.77     1241.37     56.83 o 
   0   1  15       29.38       29.29     12.08 o 
   1   1  15     1088.61     1129.98     53.32 o 
   2   1  15      278.02      246.47     25.29 o 
   3   1  15     1112.64     1124.56     45.99 o 
   4   1  15     2337.47     2405.02    147.85 o 
   5   1  15     2808.21     2924.07    174.14 o 
   6   1  15      677.17      654.54     75.14 o 
   7   1  15     1547.11     1508.98     95.44 o 
  -7   2  15      717.81      780.47     67.52 o 
  -6   2  15     1481.21     1554.16    126.52 o 
  -5   2  15      270.67      264.97    102.19 o 
  -4   2  15     1531.17     1532.00     84.34 o 
  -3   2  15     1027.94     1049.64     55.35 o 
  -2   2  15     2503.03     2529.94     93.84 o 
  -1   2  15     1031.53     1020.34     46.35 o 
   0   2  15      969.64      966.80     51.36 o 
   1   2  15     1097.42     1078.71     53.72 o 
   2   2  15     1999.61     1918.30     60.55 o 
   3   2  15      882.18      860.41     41.18 o 
   4   2  15     1643.11     1754.39     84.78 o 
   5   2  15      497.28      483.27     65.44 o 
   6   2  15     1511.15     1570.40    124.43 o 
   7   2  15      806.30      834.56     85.79 o 
  -7   3  15      608.35      646.63     75.64 o 
  -6   3  15      236.39      244.87    120.27 o 
  -5   3  15     2459.97     2541.18    107.70 o 
  -4   3  15      638.45      609.11     80.63 o 
  -3   3  15     3997.57     3995.95    153.33 o 
  -2   3  15      102.13      117.25     37.47 o 
  -1   3  15      725.35      713.43     43.41 o 
   0   3  15      161.86      232.02     80.45 o 
   1   3  15      915.75      886.71     52.80 o 
   2   3  15       43.97       37.13     17.03 o 
   3   3  15     4578.69     4511.16    162.49 o 
   4   3  15      528.70      492.87     51.47 o 
   5   3  15     2353.11     2456.72    114.76 o 
   6   3  15      285.59      295.99    152.70 o 
   7   3  15      513.99      561.68     86.27 o 
  -7   4  15      276.65      215.62    132.00 o 
  -6   4  15     1078.30     1116.04     66.80 o 
  -5   4  15      447.82      473.77     55.11 o 
  -4   4  15     2245.81     2124.48    110.62 o 
  -3   4  15      846.80      861.63     64.92 o 
  -2   4  15      420.02      455.04     58.33 o 
  -1   4  15      665.02      639.54     40.93 o 
   0   4  15       59.32       59.17     20.25 o 
   1   4  15      574.74      537.91     44.38 o 
   2   4  15      209.61      193.53     59.34 o 
   3   4  15      836.53      825.13     45.80 o 
   4   4  15     1975.32     1972.12     86.99 o 
   5   4  15      480.26      450.03     76.63 o 
   6   4  15     1117.89     1162.68     80.17 o 
   7   4  15      195.22      166.61    105.93 o 
  -7   5  15      528.56      551.63     84.17 o 
  -6   5  15      441.29      467.38    102.27 o 
  -5   5  15     1883.84     2065.90    100.16 o 
  -4   5  15       90.88      117.09     39.40 o 
  -3   5  15     1341.19     1359.09     86.24 o 
  -2   5  15      148.76      174.51     48.32 o 
  -1   5  15       37.49       68.02     23.83 o 
   0   5  15        3.06       11.00     14.79 o 
   1   5  15       28.03       37.21     17.95 o 
   2   5  15      237.45      275.72    102.90 o 
   3   5  15     1625.80     1670.16     65.80 o 
   4   5  15      110.60      115.78     44.48 o 
   5   5  15     2231.27     2424.76    154.71 o 
   6   5  15      479.45      526.63     63.14 o 
   7   5  15      409.88      420.76    101.98 o 
  -6   6  15      967.51      872.55    117.18 o 
  -5   6  15     1023.50      969.43     88.25 o 
  -4   6  15      839.70      825.03     58.18 o 
  -3   6  15      955.32      971.58     55.76 o 
  -2   6  15     3156.85     3040.14    135.57 o 
  -1   6  15      102.88       83.20     33.76 o 
   0   6  15        0.26       11.92     14.84 o 
   1   6  15      115.76      113.46     42.50 o 
   2   6  15     3116.25     3026.40    105.48 o 
   3   6  15     1054.16     1076.82     53.75 o 
   4   6  15     1156.22     1249.38     62.36 o 
   5   6  15     1065.62     1057.15     90.05 o 
   6   6  15     1058.94     1062.33     87.39 o 
  -6   7  15      129.89      100.07     80.10 o 
  -5   7  15     2125.56     2164.11     90.84 o 
  -4   7  15      171.64      151.09     88.05 o 
  -3   7  15     1519.68     1548.82     85.01 o 
  -2   7  15       52.12       41.54     25.48 o 
  -1   7  15      234.04      240.75     79.08 o 
   0   7  15        6.60       17.70     17.20 o 
   1   7  15      159.59      156.61     43.66 o 
   2   7  15       26.90       27.92     16.40 o 
   3   7  15     1562.36     1603.43     68.28 o 
   4   7  15      174.05      160.15     66.26 o 
   5   7  15     2081.29     2126.70    108.56 o 
   6   7  15      107.15      110.33     74.55 o 
  -6   8  15      877.07      982.52    159.26 o 
  -5   8  15      244.06      252.05    146.76 o 
  -4   8  15     2092.71     2064.44     99.56 o 
  -3   8  15      114.67      116.57     43.04 o 
  -2   8  15     1585.44     1444.71     84.93 o 
  -1   8  15      340.89      354.13     84.04 o 
   0   8  15     1817.97     1788.49     80.58 o 
   1   8  15      321.91      300.09     96.57 o 
   2   8  15     1514.02     1445.90     70.35 o 
   3   8  15      121.56      138.78     41.07 o 
   4   8  15     1694.62     1767.17    100.17 o 
   5   8  15      169.60      144.50     90.34 o 
   6   8  15      782.21      840.37     80.07 o 
  -5   9  15      384.16      291.03    401.03 o 
  -4   9  15      140.91      121.69     80.54 o 
  -3   9  15      906.93      808.93     58.41 o 
  -2   9  15      586.26      523.57     45.60 o 
  -1   9  15      690.01      589.46     50.93 o 
   0   9  15      262.54      284.07     72.16 o 
   1   9  15      590.70      520.76     47.18 o 
   2   9  15      583.29      539.74     49.40 o 
   3   9  15      675.34      667.34     46.91 o 
   4   9  15      248.51      191.50     82.43 o 
   5   9  15      384.89      355.56     75.91 o 
  -5  10  15      500.14      353.66    419.68 o 
  -4  10  15     1134.41     1059.89    214.04 o 
  -3  10  15      341.54      318.46     51.89 o 
  -2  10  15      452.60      446.55     37.71 o 
  -1  10  15        3.77       13.02     17.50 o 
   0  10  15       30.10       32.24     15.60 o 
   1  10  15       12.27       14.32     13.79 o 
   2  10  15      590.53      549.98     54.44 o 
   3  10  15      301.30      252.77     98.53 o 
   4  10  15     1274.23     1366.05     72.09 o 
   5  10  15      433.92      369.13     76.85 o 
  -4  11  15      257.10      211.68    266.34 o 
  -3  11  15      500.43      554.98    116.57 o 
  -2  11  15       16.67       11.68     27.88 o 
  -1  11  15      362.73      346.28     47.05 o 
   0  11  15       86.98       69.12     30.14 o 
   1  11  15      319.04      283.66     87.40 o 
   2  11  15       12.52       21.05     13.63 o 
   3  11  15      644.40      637.45     55.96 o 
   4  11  15      218.79      165.10     92.27 o 
  -3  12  15       22.94       39.79     39.89 o 
  -2  12  15      248.39      202.24     95.28 o 
  -1  12  15      396.81      370.13     63.35 o 
   0  12  15      311.79      250.48     43.59 o 
   1  12  15      398.45      312.35     58.86 o 
   2  12  15      252.94      153.24     80.23 o 
   3  12  15       24.86       36.27     23.80 o 
  -1  13  15      105.43       73.28     50.02 o 
   0  13  15        4.97       19.07     18.03 o 
   1  13  15      134.49      104.20     44.38 o 
   0   0  16     2232.22     2404.58    147.26 o 
   1   0  16     1856.38     2072.15     96.31 o 
   2   0  16     2122.46     2110.04    202.01 o 
   3   0  16     3215.38     3163.17    138.78 o 
   4   0  16      147.56      131.17     50.53 o 
   5   0  16      155.02      117.39     44.25 o 
   6   0  16        3.30       17.42     15.84 o 
   7   0  16      219.80      159.53     94.76 o 
  -7   1  16       61.80       62.32     37.43 o 
  -6   1  16       17.41       17.37     27.05 o 
  -5   1  16        3.21        4.73     36.46 o 
  -4   1  16      153.07      208.29     99.60 o 
  -3   1  16     1912.10     1804.96     82.05 o 
  -2   1  16     1492.64     1461.10     76.54 o 
  -1   1  16     3725.84     3726.13    118.14 o 
   0   1  16     1028.78     1027.81     53.41 o 
   1   1  16     3863.58     3829.80    120.86 o 
   2   1  16     1267.92     1257.92     63.01 o 
   3   1  16     1963.01     1831.50     86.50 o 
   4   1  16      109.92      114.44     41.11 o 
   5   1  16        6.95        7.91     28.79 o 
   6   1  16       22.32       20.31     23.03 o 
   7   1  16       84.55       66.35     32.81 o 
  -7   2  16      496.52      553.75     68.23 o 
  -6   2  16      164.81      154.48     67.93 o 
  -5   2  16       22.99       10.57     30.26 o 
  -4   2  16      282.80      286.85     81.55 o 
  -3   2  16       30.12       31.41     15.70 o 
  -2   2  16     3406.43     3580.40    143.99 o 
  -1   2  16     4677.21     4609.42    138.52 o 
   0   2  16     1086.29     1045.18     52.48 o 
   1   2  16     5145.33     4758.80    413.54 o 
   2   2  16     2913.66     2668.73    151.71 o 
   3   2  16       40.26       50.28     22.64 o 
   4   2  16      341.53      333.83     32.03 o 
   5   2  16       33.02       32.84     23.88 o 
   6   2  16      197.52      191.28     95.73 o 
   7   2  16      406.90      356.96    162.71 o 
  -7   3  16      182.92      116.71    100.18 o 
  -6   3  16       93.05      108.65     60.59 o 
  -5   3  16      245.50      194.84     65.13 o 
  -4   3  16      829.60      777.02     75.31 o 
  -3   3  16      466.49      481.82     72.00 o 
  -2   3  16     1444.93     1452.65     75.88 o 
  -1   3  16     3028.57     3069.03    105.55 o 
   0   3  16     2888.89     3110.22    105.73 o 
   1   3  16     3641.57     3637.21    115.44 o 
   2   3  16     1298.61     1240.21     57.27 o 
   3   3  16      796.61      763.64     51.28 o 
   4   3  16      686.34      766.04     63.74 o 
   5   3  16      263.17      224.57     85.65 o 
   6   3  16      104.58      100.65     65.44 o 
   7   3  16      146.82      119.76     58.58 o 
  -7   4  16       20.34       17.41     24.06 o 
  -6   4  16      129.35      118.80     53.81 o 
  -5   4  16      102.48       98.79     36.33 o 
  -4   4  16      159.14      131.22     54.71 o 
  -3   4  16      835.63      882.69     73.87 o 
  -2   4  16      209.40      244.01     66.43 o 
  -1   4  16      913.40      876.82     52.15 o 
   0   4  16     1247.91     1290.83     73.52 o 
   1   4  16      955.86      969.88     58.25 o 
   2   4  16      345.72      322.97     50.23 o 
   3   4  16      918.15      959.86     40.29 o 
   4   4  16       91.20       84.35     31.23 o 
   5   4  16      122.55      134.33     61.39 o 
   6   4  16      154.99      147.85     66.03 o 
   7   4  16        6.49        8.14     27.70 o 
  -6   5  16       36.08       34.91     20.32 o 
  -5   5  16      258.22      231.45    107.05 o 
  -4   5  16      811.54      831.33     80.74 o 
  -3   5  16     1704.54     1648.65     91.26 o 
  -2   5  16      922.86      919.59     62.54 o 
  -1   5  16     2619.63     2665.31    110.53 o 
   0   5  16      768.84      732.62     50.59 o 
   1   5  16     2728.80     2697.16    112.05 o 
   2   5  16      587.99      638.75     54.30 o 
   3   5  16     1610.80     1606.83     66.74 o 
   4   5  16      786.84      798.50     51.33 o 
   5   5  16      270.58      247.76    133.87 o 
   6   5  16       36.60       34.86     37.47 o 
  -6   6  16       57.08       45.36     36.12 o 
  -5   6  16       18.06       22.97     19.67 o 
  -4   6  16      500.82      475.36     54.11 o 
  -3   6  16      955.68      882.06     67.02 o 
  -2   6  16     2704.55     2482.43    113.04 o 
  -1   6  16      398.27      480.46     60.12 o 
   0   6  16      599.75      646.93     60.61 o 
   1   6  16      592.28      603.56     88.35 o 
   2   6  16     2629.13     2482.54     89.20 o 
   3   6  16      882.04      864.50     47.31 o 
   4   6  16      443.30      423.92     57.12 o 
   5   6  16       30.87       50.55     36.96 o 
   6   6  16       47.17       69.56     44.36 o 
  -6   7  16        2.38        4.73     23.86 o 
  -5   7  16       10.26       17.37     28.43 o 
  -4   7  16       80.82       62.17     41.59 o 
  -3   7  16      107.43      104.55     43.41 o 
  -2   7  16     1575.89     1554.78     93.12 o 
  -1   7  16     1667.65     1749.06     89.98 o 
   0   7  16     3552.13     3334.17    147.52 o 
   1   7  16     1710.82     1741.22     87.14 o 
   2   7  16     1646.08     1674.42     70.57 o 
   3   7  16      167.37      133.78     52.16 o 
   4   7  16      125.18      115.76     56.05 o 
   5   7  16       15.23       36.86     28.29 o 
   6   7  16        4.56       -3.35     38.57 o 
  -5   8  16       53.71       45.92     34.33 o 
  -4   8  16      390.32      365.74     34.71 o 
  -3   8  16      909.68      827.05     53.10 o 
  -2   8  16      474.10      531.03     50.16 o 
  -1   8  16     1033.44     1051.42     59.54 o 
   0   8  16     1578.45     1544.23     75.92 o 
   1   8  16      905.13      890.29     52.18 o 
   2   8  16      499.99      554.36     49.77 o 
   3   8  16      794.66      758.01     88.82 o 
   4   8  16      416.02      411.07     61.13 o 
   5   8  16       73.16       70.83     33.19 o 
  -5   9  16        8.85       37.83     57.96 o 
  -4   9  16      245.84      211.34     87.17 o 
  -3   9  16      278.96      268.29     67.54 o 
  -2   9  16      419.18      424.37     42.62 o 
  -1   9  16     1003.11     1036.99     61.74 o 
   0   9  16      256.76      292.07     88.81 o 
   1   9  16      764.86      823.67     60.76 o 
   2   9  16      671.70      667.06     55.68 o 
   3   9  16      271.37      252.02     89.41 o 
   4   9  16      228.76      165.16     77.54 o 
   5   9  16        6.29       26.06     37.92 o 
  -4  10  16      340.13      226.61    255.93 o 
  -3  10  16      196.10      147.73     99.63 o 
  -2  10  16     1060.56     1046.82     54.24 o 
  -1  10  16      513.64      470.47     35.79 o 
   0  10  16       76.43       98.79     33.03 o 
   1  10  16      438.77      425.20     48.57 o 
   2  10  16     1001.96      968.64     49.90 o 
   3  10  16      101.20       91.29     48.11 o 
   4  10  16      282.20      290.47     65.57 o 
  -3  11  16       86.14       94.39    134.04 o 
  -2  11  16      523.13      520.65     47.98 o 
  -1  11  16      861.74      902.94     46.53 o 
   0  11  16      658.04      667.65     48.21 o 
   1  11  16      916.06      969.28     52.17 o 
   2  11  16      655.86      648.64     50.64 o 
   3  11  16       59.61       46.56     24.91 o 
  -2  12  16      285.25      318.21     62.83 o 
  -1  12  16     1102.71     1057.79     60.94 o 
   0  12  16      906.94      874.76     46.70 o 
   1  12  16     1145.92     1064.77     54.47 o 
   2  12  16      286.10      252.50     88.09 o 
   0  13  16      178.52      113.87     78.66 o 
   1   0  17       56.82       75.08     37.13 o 
   2   0  17       24.14       19.20     26.70 o 
   3   0  17      490.78      449.99     74.52 o 
   4   0  17      781.82      785.57    139.01 o 
   5   0  17     2547.07     2411.08    172.09 o 
   6   0  17      329.92      290.32    107.81 o 
   7   0  17      857.58      897.91     76.86 o 
  -7   1  17      107.19      111.37     66.92 o 
  -6   1  17     1199.75     1303.23     95.13 o 
  -5   1  17     1497.29     1559.60    124.66 o 
  -4   1  17     1547.10     1522.73    104.64 o 
  -3   1  17     2985.61     2844.20    158.33 o 
  -2   1  17     2399.86     2402.14    125.88 o 
  -1   1  17      467.76      479.64     54.93 o 
   0   1  17      527.64      513.01     45.29 o 
   1   1  17      458.38      493.29     44.43 o 
   2   1  17     2207.96     2249.79     96.61 o 
   3   1  17     3337.05     3465.05    194.89 o 
   4   1  17     1250.72     1266.25     99.21 o 
   5   1  17     1523.65     1478.25    107.50 o 
   6   1  17     1098.52     1141.04     71.43 o 
   7   1  17       93.99       66.34     50.01 o 
  -7   2  17      177.33      142.31     76.67 o 
  -6   2  17      274.29      328.40    130.66 o 
  -5   2  17     2387.43     2585.80    147.58 o 
  -4   2  17      101.12      110.81     38.51 o 
  -3   2  17     1032.19      946.90     65.71 o 
  -2   2  17      895.82      876.24     56.02 o 
  -1   2  17      626.93      607.61     67.80 o 
   0   2  17      361.60      373.61     51.31 o 
   1   2  17      768.28      652.58     72.00 o 
   2   2  17     1063.48     1135.69     66.21 o 
   3   2  17     1638.32     1732.15     88.61 o 
   4   2  17       28.22       22.91     32.83 o 
   5   2  17     2214.27     2254.46    115.63 o 
   6   2  17      390.12      432.04     73.97 o 
   7   2  17      153.35      128.89     89.45 o 
  -6   3  17     1137.80     1174.72     85.39 o 
  -5   3  17     1107.01     1078.17     88.72 o 
  -4   3  17      921.48      925.34    110.05 o 
  -3   3  17     2032.40     1960.77    100.86 o 
  -2   3  17      817.87      824.91     81.91 o 
  -1   3  17       81.11       66.55     24.00 o 
   0   3  17        6.08       24.68     18.69 o 
   1   3  17      108.72       91.60     31.40 o 
   2   3  17      740.40      762.36     53.65 o 
   3   3  17     1628.96     1548.65     81.93 o 
   4   3  17      846.99      943.60    116.29 o 
   5   3  17     1035.78      987.43     84.07 o 
   6   3  17     1409.56     1544.51     86.97 o 
  -6   4  17      477.63      389.40    169.69 o 
  -5   4  17      750.99      771.96     66.81 o 
  -4   4  17      836.83      853.22     79.82 o 
  -3   4  17     1656.58     1709.68    104.60 o 
  -2   4  17      558.01      528.40     87.48 o 
  -1   4  17      928.96      881.69     59.58 o 
   0   4  17       28.62       24.08     16.58 o 
   1   4  17      906.31      832.74     57.85 o 
   2   4  17      601.25      591.80     49.67 o 
   3   4  17     1529.98     1472.89     66.96 o 
   4   4  17      736.32      769.41     60.65 o 
   5   4  17      692.62      754.60     72.93 o 
   6   4  17      369.74      314.92    162.83 o 
  -6   5  17      649.98      689.12     65.29 o 
  -5   5  17     1224.08     1218.37     66.18 o 
  -4   5  17     1992.56     1896.67    131.04 o 
  -3   5  17       79.37       83.19     40.26 o 
  -2   5  17     2304.98     2300.27    111.90 o 
  -1   5  17      188.07      233.33     75.16 o 
   0   5  17       42.95       53.44     29.21 o 
   1   5  17      211.92      255.59     77.98 o 
   2   5  17     1960.85     1836.96     96.37 o 
   3   5  17       32.80       36.15     15.25 o 
   4   5  17     1874.96     1854.79     89.82 o 
   5   5  17     1143.55     1218.38     79.50 o 
   6   5  17      606.99      657.35     72.73 o 
  -6   6  17      462.01      400.95     64.24 o 
  -5   6  17     1216.84     1284.56     68.03 o 
  -4   6  17     1157.51     1116.63     89.55 o 
  -3   6  17      718.30      674.68     62.85 o 
  -2   6  17       12.84        1.73     19.62 o 
  -1   6  17      680.00      631.71     46.35 o 
   0   6  17      335.10      312.39    104.43 o 
   1   6  17      781.20      744.46     54.15 o 
   2   6  17       60.94       47.17     21.17 o 
   3   6  17      709.60      708.78     48.72 o 
   4   6  17     1312.31     1297.38     78.01 o 
   5   6  17     1129.06     1169.44     99.30 o 
   6   6  17      458.22      340.91    175.76 o 
  -5   7  17      160.61      129.82    107.00 o 
  -4   7  17      440.11      461.54     56.53 o 
  -3   7  17      446.44      414.19     62.17 o 
  -2   7  17      563.41      539.20     67.55 o 
  -1   7  17        6.76       19.82     20.61 o 
   0   7  17       15.67       15.07     18.76 o 
   1   7  17        0.21        8.50     21.82 o 
   2   7  17      708.44      697.02     49.86 o 
   3   7  17      326.63      351.03    128.58 o 
   4   7  17      634.32      680.37     59.63 o 
   5   7  17      139.92      127.24     75.74 o 
  -5   8  17      945.59      878.66     84.78 o 
  -4   8  17      443.71      431.79     53.56 o 
  -3   8  17      869.68      890.83     66.13 o 
  -2   8  17      441.07      449.69     46.83 o 
  -1   8  17      482.80      462.20     61.10 o 
   0   8  17      579.99      584.14     58.93 o 
   1   8  17      384.30      343.87     60.35 o 
   2   8  17      519.97      553.74     48.44 o 
   3   8  17      867.24      816.12     61.58 o 
   4   8  17      502.29      506.86     60.83 o 
   5   8  17     1050.19     1083.55     97.88 o 
  -4   9  17     1242.39     1321.06     82.49 o 
  -3   9  17      280.84      215.88     98.51 o 
  -2   9  17      299.67      333.58     51.27 o 
  -1   9  17      121.33      126.68     52.37 o 
   0   9  17       29.47       24.54     12.44 o 
   1   9  17      148.05      148.20     52.84 o 
   2   9  17      358.67      380.98     50.64 o 
   3   9  17      384.08      345.23    111.15 o 
   4   9  17     1375.08     1361.73     67.85 o 
  -4  10  17      265.32      313.71    331.67 o 
  -3  10  17      782.17      774.70     54.55 o 
  -2  10  17      162.05      125.33     48.17 o 
  -1  10  17       55.00       42.12     23.17 o 
   0  10  17      245.73      229.63     69.35 o 
   1  10  17       62.51       44.58     16.04 o 
   2  10  17      113.52       98.79     36.11 o 
   3  10  17      647.48      673.63     70.71 o 
   4  10  17      287.16      214.81    110.58 o 
  -3  11  17      276.69      182.40    252.44 o 
  -2  11  17       42.03       31.01     26.34 o 
  -1  11  17       76.22       65.22     26.15 o 
   0  11  17       20.16       17.60     16.16 o 
   1  11  17       67.94       65.80     29.68 o 
   2  11  17       53.65       55.07     27.69 o 
   3  11  17      225.62      169.51     86.46 o 
  -2  12  17      183.30      149.11     98.45 o 
  -1  12  17        1.54        3.16     23.01 o 
   0  12  17       18.83       14.85     15.24 o 
   1  12  17        1.72        1.51     16.43 o 
   2  12  17      196.91      162.60     91.74 o 
   0   0  18       38.96       -0.19     41.90 o 
   1   0  18      417.76      530.65     71.10 o 
   2   0  18      909.83      938.89     78.03 o 
   3   0  18       33.87       73.03     39.70 o 
   4   0  18      976.40      945.91     75.14 o 
   5   0  18       97.53       93.76     38.32 o 
   6   0  18       16.63       26.81     29.76 o 
  -6   1  18       35.42       28.78     29.29 o 
  -5   1  18      155.13      166.28     87.23 o 
  -4   1  18       22.66       19.95     24.25 o 
  -3   1  18       10.65       23.16     30.59 o 
  -2   1  18     1581.61     1591.50     88.68 o 
  -1   1  18      479.29      408.86    103.28 o 
   0   1  18     4848.14     4868.47    365.03 o 
   1   1  18      315.03      321.19     83.27 o 
   2   1  18     1671.36     1753.86     89.71 o 
   3   1  18       36.48       45.10     32.71 o 
   4   1  18       13.95       32.33     34.54 o 
   5   1  18      153.01      133.35     64.26 o 
   6   1  18       25.06       34.49     24.03 o 
  -6   2  18      264.17      197.77    161.05 o 
  -5   2  18      131.56      157.75     97.42 o 
  -4   2  18       94.34       97.61     56.24 o 
  -3   2  18     3303.48     3147.58    148.25 o 
  -2   2  18      565.21      598.94     77.41 o 
  -1   2  18     2713.82     2691.41    125.42 o 
   0   2  18     1830.25     1722.72     91.91 o 
   1   2  18     2892.55     2808.46    145.23 o 
   2   2  18      745.31      739.23     45.27 o 
   3   2  18     3604.81     3636.30    154.13 o 
   4   2  18       68.75       70.19     34.70 o 
   5   2  18      146.97      175.85     81.13 o 
   6   2  18      228.40      192.39     92.61 o 
  -6   3  18       95.54       61.77     41.86 o 
  -5   3  18      537.93      552.05     96.46 o 
  -4   3  18      772.83      868.90     65.30 o 
  -3   3  18      424.53      407.05     72.03 o 
  -2   3  18     4582.18     4427.64    184.65 o 
  -1   3  18      202.16      224.28     68.20 o 
   0   3  18     3437.25     3659.75    161.94 o 
   1   3  18      252.43      277.35     78.06 o 
   2   3  18     4339.12     4316.01    177.09 o 
   3   3  18      356.43      370.01    110.18 o 
   4   3  18      725.07      779.47     92.61 o 
   5   3  18      541.91      574.10     89.40 o 
   6   3  18      113.89      115.33     59.77 o 
  -6   4  18        0.47       15.65     31.79 o 
  -5   4  18       34.27       31.88     26.92 o 
  -4   4  18      120.73      106.72     36.05 o 
  -3   4  18      742.31      722.38     92.73 o 
  -2   4  18      406.52      440.82     52.91 o 
  -1   4  18     1450.75     1534.88     82.85 o 
   0   4  18      305.47      327.89     94.40 o 
   1   4  18     1332.42     1373.77     80.36 o 
   2   4  18      323.67      398.35    133.45 o 
   3   4  18      940.79      869.27     62.47 o 
   4   4  18      145.06      115.05     47.52 o 
   5   4  18       40.20       31.47     23.35 o 
   6   4  18        3.62        0.56     31.35 o 
  -6   5  18       44.21       48.32     26.66 o 
  -5   5  18       97.55       63.50     35.43 o 
  -4   5  18      245.60      269.62     90.94 o 
  -3   5  18      722.80      721.72     59.35 o 
  -2   5  18     2300.50     2388.91    116.46 o 
  -1   5  18      933.59      883.13     68.99 o 
   0   5  18      542.68      554.64     49.45 o 
   1   5  18      749.13      710.98     72.12 o 
   2   5  18     2673.41     2661.59    123.95 o 
   3   5  18      767.95      767.39     66.08 o 
   4   5  18      151.40      155.39     82.72 o 
   5   5  18       86.74       79.33     41.75 o 
   6   5  18       59.66       72.63     39.98 o 
  -5   6  18      168.00      107.98     58.40 o 
  -4   6  18       85.40       64.12     25.65 o 
  -3   6  18      129.79      125.34     51.92 o 
  -2   6  18       15.68       19.49     17.51 o 
  -1   6  18     3846.93     4031.48    173.25 o 
   0   6  18      400.16      433.66     59.41 o 
   1   6  18     3824.18     3773.77    164.51 o 
   2   6  18       18.22       21.71     12.72 o 
   3   6  18      229.66      208.42     40.94 o 
   4   6  18      106.67       90.20     38.16 o 
   5   6  18      205.94      162.37     96.10 o 
  -5   7  18      262.69      195.51    185.45 o 
  -4   7  18      533.33      592.43     51.41 o 
  -3   7  18      188.31      193.41     74.62 o 
  -2   7  18     1525.19     1608.53     87.29 o 
  -1   7  18      992.50      967.51     60.99 o 
   0   7  18     1426.25     1441.25     74.74 o 
   1   7  18      948.57      938.07     67.95 o 
   2   7  18     1439.19     1373.92     60.43 o 
   3   7  18      184.62      200.30     73.23 o 
   4   7  18      562.87      621.94     62.41 o 
   5   7  18      287.31      261.93    159.70 o 
  -5   8  18      205.81      141.47    125.21 o 
  -4   8  18       17.36       21.77     36.58 o 
  -3   8  18      221.35      220.54     96.38 o 
  -2   8  18      130.32      114.43     57.95 o 
  -1   8  18     1151.76     1182.62     70.37 o 
   0   8  18      723.69      727.67     53.57 o 
   1   8  18     1117.79     1142.83     55.83 o 
   2   8  18      119.33       82.20     27.44 o 
   3   8  18      127.06      148.43     50.80 o 
   4   8  18        7.23       13.44     15.81 o 
   5   8  18      172.25      142.97    120.40 o 
  -4   9  18      169.35      144.84    116.11 o 
  -3   9  18      145.79      108.32     67.30 o 
  -2   9  18     1143.49     1149.71     62.70 o 
  -1   9  18      168.72      151.46     74.84 o 
   0   9  18     1565.06     1669.75     91.30 o 
   1   9  18      196.83      176.56     60.92 o 
   2   9  18     1077.19     1084.13     46.82 o 
   3   9  18      155.13      139.86     63.85 o 
   4   9  18      150.98      129.72     77.68 o 
  -3  10  18      817.82      804.82     82.42 o 
  -2  10  18       72.76       63.75     44.04 o 
  -1  10  18     1750.47     1738.03     71.31 o 
   0  10  18       89.56       75.30     27.57 o 
   1  10  18     1719.92     1736.41     60.02 o 
   2  10  18       46.10       57.53     20.86 o 
   3  10  18      835.78      878.07     76.18 o 
  -2  11  18      487.58      473.06     57.21 o 
  -1  11  18       89.15       67.45     27.42 o 
   0  11  18     1761.67     1678.27     61.82 o 
   1  11  18       77.29       44.35     28.33 o 
   2  11  18      360.51      353.57     86.07 o 
   0  12  18      365.88      372.80     83.30 o 
   1   0  19     1421.99     1372.02     94.40 o 
   2   0  19       69.47       49.55     31.37 o 
   3   0  19     2670.93     2586.79    223.95 o 
   4   0  19       16.10       26.82     31.49 o 
   5   0  19     1126.08     1274.61     87.75 o 
   6   0  19        1.53       18.24     22.84 o 
  -6   1  19      885.43      925.14     99.80 o 
  -5   1  19        6.83       15.94     26.05 o 
  -4   1  19     2493.19     2515.25    141.84 o 
  -3   1  19       65.53       64.07     36.27 o 
  -2   1  19      591.32      565.50     60.00 o 
  -1   1  19       74.74       73.58     27.85 o 
   0   1  19       18.98       19.82     14.38 o 
   1   1  19       85.10       62.94     23.10 o 
   2   1  19      728.52      715.44     78.30 o 
   3   1  19       55.75       66.77     30.28 o 
   4   1  19     2452.73     2541.30    147.40 o 
   5   1  19        7.26       12.72     30.79 o 
   6   1  19      894.73      975.82     85.19 o 
  -6   2  19       28.06       40.44     24.58 o 
  -5   2  19     1291.23     1388.60     90.96 o 
  -4   2  19      680.22      625.48     97.95 o 
  -3   2  19     1506.61     1532.99     90.63 o 
  -2   2  19      692.77      695.42     73.75 o 
  -1   2  19      203.94      215.04     95.51 o 
   0   2  19      296.35      357.04    107.00 o 
   1   2  19      208.12      203.93     82.75 o 
   2   2  19      711.57      666.03     58.40 o 
   3   2  19     1169.23     1157.26     67.76 o 
   4   2  19      714.88      702.96    256.39 o 
   5   2  19     1315.62     1448.50     94.55 o 
   6   2  19       32.31       48.30     40.89 o 
  -6   3  19     1527.16     1563.96    131.62 o 
  -5   3  19       42.27       50.51     44.59 o 
  -4   3  19     1955.91     1873.55    113.42 o 
  -3   3  19      164.90      130.74     45.24 o 
  -2   3  19     1057.83     1077.23     86.51 o 
  -1   3  19      734.50      638.70     54.57 o 
   0   3  19     1123.83     1076.84     75.43 o 
   1   3  19      702.96      659.06     53.49 o 
   2   3  19     1061.23     1079.13     67.20 o 
   3   3  19      177.65      142.69     69.55 o 
   4   3  19     2170.82     2208.41    160.13 o 
   5   3  19       57.27       66.96     41.86 o 
   6   3  19     1353.12     1350.32    112.86 o 
  -6   4  19       13.00       11.88     20.66 o 
  -5   4  19     1016.41     1037.54     65.60 o 
  -4   4  19       22.60       35.46     27.19 o 
  -3   4  19      919.06      996.35    113.73 o 
  -2   4  19      416.90      419.72    108.39 o 
  -1   4  19      156.09      148.19     61.34 o 
   0   4  19        5.61        6.82     17.66 o 
   1   4  19       91.53      126.89     38.46 o 
   2   4  19      383.26      388.48     62.37 o 
   3   4  19      893.11      906.31     63.78 o 
   4   4  19       12.46       19.23     17.84 o 
   5   4  19     1114.29     1025.58     88.71 o 
   6   4  19       22.85       36.47     27.11 o 
  -5   5  19       33.38       35.48     20.81 o 
  -4   5  19     1770.09     1737.45     80.73 o 
  -3   5  19      189.84      169.13     64.50 o 
  -2   5  19     1855.82     1895.55     91.98 o 
  -1   5  19      447.95      483.22    144.61 o 
   0   5  19       35.95       43.69     20.52 o 
   1   5  19      422.79      388.40    140.52 o 
   2   5  19     2263.99     2248.44     95.90 o 
   3   5  19      218.56      169.18     61.73 o 
   4   5  19     1912.68     1932.46     96.86 o 
   5   5  19       32.64       40.75     34.12 o 
  -5   6  19      396.38      348.23    149.38 o 
  -4   6  19       68.93       74.48     30.82 o 
  -3   6  19      331.93      296.73    124.93 o 
  -2   6  19      434.49      467.90    142.54 o 
  -1   6  19      482.72      464.32     75.50 o 
   0   6  19      202.94      181.24     77.42 o 
   1   6  19      601.30      557.30     55.45 o 
   2   6  19      486.04      495.86    139.83 o 
   3   6  19      356.77      310.18     99.82 o 
   4   6  19       59.66       56.66     32.00 o 
   5   6  19      278.65      258.09    165.23 o 
  -5   7  19       43.33       64.38     69.02 o 
  -4   7  19     1422.96     1312.84     71.15 o 
  -3   7  19        4.05       -4.05     24.23 o 
  -2   7  19      523.30      477.58     73.53 o 
  -1   7  19       25.08       29.35     20.45 o 
   0   7  19      232.89      191.20     65.49 o 
   1   7  19       34.48       49.50     22.21 o 
   2   7  19      309.06      294.20     54.72 o 
   3   7  19        0.42        2.21     25.44 o 
   4   7  19     1199.96     1244.83     84.63 o 
   5   7  19       28.14       36.89     25.31 o 
  -4   8  19       58.03       62.06     65.39 o 
  -3   8  19     1129.09     1147.00     66.85 o 
  -2   8  19      131.16      129.25     63.09 o 
  -1   8  19       52.03       51.71     19.03 o 
   0   8  19      343.27      316.67     86.80 o 
   1   8  19       31.67       27.58     19.27 o 
   2   8  19      110.15       85.79     39.37 o 
   3   8  19      982.15     1014.08     68.57 o 
   4   8  19       69.85       62.26     40.47 o 
  -4   9  19      614.83      671.38     69.18 o 
  -3   9  19       28.96       18.99     25.05 o 
  -2   9  19      444.04      427.31     51.96 o 
  -1   9  19       19.86        8.84     16.14 o 
   0   9  19        0.06       12.36     18.02 o 
   1   9  19       16.97       17.47     15.33 o 
   2   9  19      480.57      460.90     48.82 o 
   3   9  19       25.30       15.15     17.77 o 
   4   9  19      556.81      600.36     84.37 o 
  -3  10  19      422.31      372.60    188.25 o 
  -2  10  19       18.04       33.95     24.87 o 
  -1  10  19      396.52      386.49     62.64 o 
   0  10  19        6.41        4.50     15.47 o 
   1  10  19      406.34      330.27     59.22 o 
   2  10  19       30.48       29.60     20.34 o 
   3  10  19      547.60      497.60     76.88 o 
  -1  11  19       76.76       56.40     39.40 o 
   0  11  19       48.84       51.62     20.91 o 
   1  11  19       81.43       71.10     26.70 o 
   0   0  20      602.98      629.77     87.63 o 
   1   0  20     2120.11     1989.67    150.24 o 
   2   0  20      559.72      532.10    144.19 o 
   3   0  20      665.15      722.76     96.03 o 
   4   0  20      804.93      745.29     77.25 o 
   5   0  20       65.23       97.95     46.59 o 
   6   0  20       10.16        3.88     41.97 o 
  -6   1  20      323.03      285.93    161.56 o 
  -5   1  20       80.37       70.20     53.39 o 
  -4   1  20      493.19      430.60    188.23 o 
  -3   1  20       10.25       21.20     23.33 o 
  -2   1  20     3381.88     3322.69    177.74 o 
  -1   1  20       76.85       85.10     34.55 o 
   0   1  20     4183.57     3870.22    244.54 o 
   1   1  20       84.49       92.73     46.49 o 
   2   1  20     3491.51     3517.90    189.40 o 
   3   1  20        5.45       30.96     53.86 o 
   4   1  20      590.97      576.20    226.09 o 
   5   1  20       78.77       95.25     54.70 o 
   6   1  20      344.48      259.54    137.84 o 
  -6   2  20        0.26        2.38     39.59 o 
  -5   2  20       88.12       76.71     50.32 o 
  -4   2  20      277.46      237.53    139.09 o 
  -3   2  20      439.74      474.69    142.75 o 
  -2   2  20       55.05       36.69     20.83 o 
  -1   2  20     1243.23     1290.85     77.92 o 
   0   2  20      197.89      183.47     59.74 o 
   1   2  20      833.18      896.22     64.21 o 
   2   2  20       76.46       69.92     33.30 o 
   3   2  20      258.58      239.81     90.27 o 
   4   2  20      246.70      226.93    113.52 o 
   5   2  20      105.76      100.21     58.54 o 
   6   2  20        0.81       17.08     23.13 o 
  -5   3  20        0.65       13.10     28.21 o 
  -4   3  20      591.30      565.22     93.35 o 
  -3   3  20       47.81       59.21     37.34 o 
  -2   3  20     1164.52     1268.47     76.42 o 
  -1   3  20      118.53      135.94     58.40 o 
   0   3  20     5300.68     5262.48    179.60 o 
   1   3  20      111.32      153.47     47.84 o 
   2   3  20     1009.52     1068.05     63.46 o 
   3   3  20       63.91       61.30     31.95 o 
   4   3  20      578.88      624.81    104.75 o 
   5   3  20        0.02        6.12     27.34 o 
  -5   4  20      151.67      152.32     60.38 o 
  -4   4  20      121.13      116.47     55.93 o 
  -3   4  20     1287.13     1376.34     83.59 o 
  -2   4  20      143.25      124.59     48.93 o 
  -1   4  20     2323.26     2355.92    119.79 o 
   0   4  20      113.92       95.83     45.26 o 
   1   4  20     2366.79     2489.81    122.30 o 
   2   4  20      118.80       91.90     45.90 o 
   3   4  20     1056.74     1104.90     69.34 o 
   4   4  20      118.59       82.42     64.91 o 
   5   4  20      135.20      128.48     67.64 o 
  -5   5  20       67.39       62.10     37.94 o 
  -4   5  20       84.60       61.64     39.92 o 
  -3   5  20      101.38      102.31     48.39 o 
  -2   5  20      797.63      801.91     83.48 o 
  -1   5  20      280.81      247.48     74.83 o 
   0   5  20     2629.49     2562.98    105.59 o 
   1   5  20      238.96      193.56     89.52 o 
   2   5  20      573.46      626.22     79.67 o 
   3   5  20      124.16      135.61     58.15 o 
   4   5  20      184.54      170.57     70.34 o 
   5   5  20       57.18       37.89     22.68 o 
  -5   6  20       25.58       29.49     31.87 o 
  -4   6  20       50.54       54.99     40.94 o 
  -3   6  20     1754.00     1775.54     91.70 o 
  -2   6  20      113.39      109.00     59.29 o 
  -1   6  20     1766.50     1841.88     96.30 o 
   0   6  20      234.61      272.69     71.75 o 
   1   6  20     1855.43     1967.16     96.60 o 
   2   6  20      123.40      105.01     57.90 o 
   3   6  20     1923.06     1886.51     80.95 o 
   4   6  20       41.21       57.60     32.04 o 
   5   6  20       14.86        7.97     36.28 o 
  -4   7  20      485.35      415.70    102.12 o 
  -3   7  20      187.94      178.32     88.72 o 
  -2   7  20      624.32      675.63     89.74 o 
  -1   7  20      339.08      344.62    146.68 o 
   0   7  20     1692.24     1806.22    114.15 o 
   1   7  20      334.87      350.09    123.40 o 
   2   7  20      637.23      617.64     46.44 o 
   3   7  20      183.28      162.48     78.26 o 
   4   7  20      367.45      319.58    138.96 o 
  -4   8  20       44.69       40.29     43.99 o 
  -3   8  20     1474.96     1511.51     78.27 o 
  -2   8  20       14.64       17.93     22.43 o 
  -1   8  20     1749.01     1747.25     81.70 o 
   0   8  20      394.49      367.65     61.09 o 
   1   8  20     1769.65     1719.28     70.77 o 
   2   8  20        8.64       28.47     19.91 o 
   3   8  20     1568.29     1576.98     69.54 o 
   4   8  20       53.44       50.38     37.34 o 
  -3   9  20       56.29       33.09     21.53 o 
  -2   9  20      394.58      422.75     66.75 o 
  -1   9  20       51.41       43.75     24.28 o 
   0   9  20      554.27      603.53     67.54 o 
   1   9  20       57.64       49.95     21.10 o 
   2   9  20      330.40      289.53    126.66 o 
   3   9  20       63.61       67.13     31.44 o 
  -2  10  20      211.27      155.50     88.87 o 
  -1  10  20     1144.77     1208.37     77.57 o 
   0  10  20        8.46       21.31     14.94 o 
   1  10  20     1330.85     1381.42     78.50 o 
   2  10  20      199.12      144.47     74.68 o 
   1   0  21       16.14       32.58     33.01 o 
   2   0  21      565.42      577.95     88.74 o 
   3   0  21      631.14      622.24     69.72 o 
   4   0  21       91.73      105.75     57.87 o 
   5   0  21     1039.78     1032.43     80.10 o 
  -5   1  21       84.31       86.17     62.63 o 
  -4   1  21      834.45      866.14    117.69 o 
  -3   1  21      687.38      672.63     70.48 o 
  -2   1  21      497.18      523.96    199.13 o 
  -1   1  21      696.18      776.06    100.75 o 
   0   1  21      664.67      541.04     76.14 o 
   1   1  21      685.00      706.15     97.92 o 
   2   1  21      426.59      430.98    199.37 o 
   3   1  21      735.77      712.38     70.42 o 
   4   1  21      640.70      619.82    215.04 o 
   5   1  21       87.86       86.11     80.37 o 
  -5   2  21      787.24      783.53     86.41 o 
  -4   2  21      144.37      111.42     82.66 o 
  -3   2  21     1830.58     1919.54    138.83 o 
  -2   2  21       43.98       44.54     31.99 o 
  -1   2  21      115.60       96.40     34.62 o 
   0   2  21        0.01       21.28     20.44 o 
   1   2  21       75.53       81.38     42.92 o 
   2   2  21       36.74       37.96     20.98 o 
   3   2  21     1986.25     2091.71    169.76 o 
   4   2  21      203.95      174.00     92.90 o 
   5   2  21      845.30      869.75     91.88 o 
  -5   3  21        4.00       13.14     23.42 o 
  -4   3  21     1112.46     1192.92     75.06 o 
  -3   3  21      724.03      738.87     79.08 o 
  -2   3  21      261.07      251.12    102.72 o 
  -1   3  21        6.29       16.43     15.83 o 
   0   3  21      277.24      231.90     86.81 o 
   1   3  21       11.93       23.99     15.99 o 
   2   3  21      276.50      276.62     59.66 o 
   3   3  21      739.53      702.44    222.89 o 
   4   3  21     1277.71     1293.61    102.79 o 
   5   3  21       21.13       36.61     32.02 o 
  -5   4  21      845.26      899.59     79.99 o 
  -4   4  21      261.45      238.90    116.31 o 
  -3   4  21      793.22      758.72    110.76 o 
  -2   4  21       32.45       25.84     25.32 o 
  -1   4  21      384.44      333.29     96.89 o 
   0   4  21       34.54       27.35     18.54 o 
   1   4  21      393.38      338.83    107.42 o 
   2   4  21       14.27       21.15     22.52 o 
   3   4  21      816.28      819.57    160.79 o 
   4   4  21      216.23      234.62    106.17 o 
   5   4  21      683.64      673.84     69.50 o 
  -4   5  21     1406.80     1372.67     95.36 o 
  -3   5  21        7.22       26.00     24.99 o 
  -2   5  21      700.21      655.98     61.79 o 
  -1   5  21       86.57       58.83     41.66 o 
   0   5  21       98.00       98.05     43.97 o 
   1   5  21       81.88       95.63     49.59 o 
   2   5  21      520.18      503.45     57.56 o 
   3   5  21       24.63       14.02     21.87 o 
   4   5  21     1246.14     1181.50     88.20 o 
  -4   6  21       87.19       81.87     34.43 o 
  -3   6  21      852.73      777.31     70.00 o 
  -2   6  21      463.15      485.66    151.85 o 
  -1   6  21       42.89       40.31     25.43 o 
   0   6  21      514.56      509.45    159.69 o 
   1   6  21       11.19       25.84     27.13 o 
   2   6  21      410.84      385.05    130.29 o 
   3   6  21     1001.41      893.25    105.22 o 
   4   6  21       77.00       98.04     50.43 o 
  -4   7  21     1590.82     1606.84     91.40 o 
  -3   7  21      295.38      252.83    141.51 o 
  -2   7  21      729.52      721.38     57.57 o 
  -1   7  21      100.73       77.49     46.27 o 
   0   7  21       35.14       35.00     24.53 o 
   1   7  21      113.27      106.63     44.28 o 
   2   7  21      710.22      663.66     46.61 o 
   3   7  21      355.82      376.14     69.29 o 
   4   7  21     1510.69     1496.53     91.84 o 
  -3   8  21      362.46      327.43    140.26 o 
  -2   8  21      157.83      119.75     83.13 o 
  -1   8  21      885.89      922.87     80.92 o 
   0   8  21      146.87      124.26     45.09 o 
   1   8  21      882.75      875.90     56.34 o 
   2   8  21      198.50      167.74     69.49 o 
   3   8  21      450.68      364.42     62.53 o 
  -2   9  21      439.25      454.01     77.67 o 
  -1   9  21      410.78      340.25    137.99 o 
   0   9  21       39.81       51.62     21.77 o 
   1   9  21      443.16      334.01     43.05 o 
   2   9  21      455.72      374.89    114.29 o 
   0  10  21       18.07       29.20     19.90 o 
   0   0  22     2502.20     2489.93    199.57 o 
   1   0  22     1084.04      993.27    165.13 o 
   2   0  22      286.40      361.87    152.59 o 
   3   0  22      902.32      883.35     74.97 o 
   4   0  22       32.73       64.29     30.87 o 
   5   0  22       39.95       13.13     26.40 o 
  -5   1  22      114.37       93.60     62.56 o 
  -4   1  22      688.39      708.12     72.92 o 
  -3   1  22       92.93      106.48     55.60 o 
  -2   1  22      703.54      706.36    101.90 o 
  -1   1  22      641.95      707.58    107.70 o 
   0   1  22     1238.05     1186.91     88.68 o 
   1   1  22      517.70      524.46     65.72 o 
   2   1  22      902.40      990.54    113.30 o 
   3   1  22       85.83      116.32     50.19 o 
   4   1  22      567.40      450.26    215.02 o 
   5   1  22       91.67       61.33     63.93 o 
  -5   2  22      155.58      123.53     89.16 o 
  -4   2  22      195.26      161.15     71.21 o 
  -3   2  22      497.75      532.58     87.96 o 
  -2   2  22      151.97      234.92     90.27 o 
  -1   2  22     1924.03     1938.00    102.03 o 
   0   2  22     1408.92     1460.58    110.44 o 
   1   2  22     2017.34     1992.21     96.63 o 
   2   2  22      124.16      156.85    106.74 o 
   3   2  22      548.27      540.04     76.53 o 
   4   2  22      221.01      207.68    107.15 o 
   5   2  22      137.10      146.82     97.98 o 
  -4   3  22      171.32      168.56     99.14 o 
  -3   3  22      655.24      685.58     72.55 o 
  -2   3  22     1197.64     1229.25     93.28 o 
  -1   3  22      988.56      904.48     63.30 o 
   0   3  22      914.59     1022.10     70.23 o 
   1   3  22     1163.28     1256.71     97.88 o 
   2   3  22     1372.92     1378.01     90.38 o 
   3   3  22      617.80      632.55     82.60 o 
   4   3  22      260.31      232.92    157.25 o 
  -4   4  22      202.67      156.77     72.34 o 
  -3   4  22      108.91      117.23     55.65 o 
  -2   4  22      409.30      409.53    147.95 o 
  -1   4  22      640.42      693.34     75.57 o 
   0   4  22      633.63      651.64     60.58 o 
   1   4  22      527.97      585.87     69.09 o 
   2   4  22      430.74      440.68     76.69 o 
   3   4  22       82.60       80.05     49.19 o 
   4   4  22      251.48      197.10    140.18 o 
  -4   5  22      348.37      285.01    122.53 o 
  -3   5  22      227.31      199.20    101.00 o 
  -2   5  22      845.65      825.39     81.15 o 
  -1   5  22      456.68      479.91    162.42 o 
   0   5  22      655.75      589.60     96.00 o 
   1   5  22      554.44      555.46     61.81 o 
   2   5  22     1070.96     1074.17     64.95 o 
   3   5  22      207.15      156.56    123.74 o 
   4   5  22      299.06      290.83     71.65 o 
  -4   6  22       99.51       69.60     33.30 o 
  -3   6  22      195.20      145.03     77.55 o 
  -2   6  22      159.81      202.99     65.65 o 
  -1   6  22     1946.36     1946.09     85.46 o 
   0   6  22       16.53       23.74     19.36 o 
   1   6  22     2015.18     2050.42     94.28 o 
   2   6  22       78.28       68.85     39.41 o 
   3   6  22      132.73      136.84     87.72 o 
   4   6  22       66.84       66.54     51.67 o 
  -3   7  22      249.35      241.10    124.21 o 
  -2   7  22      781.35      756.80     90.22 o 
  -1   7  22      308.94      336.99    115.88 o 
   0   7  22     1157.10     1136.71     74.26 o 
   1   7  22      288.38      259.10    105.66 o 
   2   7  22      711.24      681.50     54.43 o 
   3   7  22      248.09      246.05    133.91 o 
  -2   8  22      105.28       89.20     47.66 o 
  -1   8  22      709.54      727.26     69.66 o 
   0   8  22      208.23      156.90     87.09 o 
   1   8  22      790.01      835.83     78.57 o 
   2   8  22      117.47       93.03     47.99 o 
  -1   9  22      848.44      831.12     58.31 o 
   0   9  22      220.67      186.83     85.27 o 
   1   9  22      741.58      734.16     61.38 o 
   1   0  23      353.24      331.20    153.34 o 
   2   0  23      409.60      481.11     90.34 o 
   3   0  23      759.94      665.88    104.20 o 
   4   0  23      144.73      170.66     91.36 o 
  -4   1  23      569.45      583.44     91.50 o 
  -3   1  23      596.17      551.08    247.06 o 
  -2   1  23      532.77      478.05    189.45 o 
  -1   1  23       65.43       66.97     31.09 o 
   0   1  23       24.62       21.39     25.90 o 
   1   1  23       85.51      102.00     70.60 o 
   2   1  23      470.75      351.81    132.53 o 
   3   1  23      490.34      601.43     95.68 o 
   4   1  23      656.60      646.11     99.96 o 
  -4   2  23      743.76      721.66     99.58 o 
  -3   2  23      156.11      183.40     98.06 o 
  -2   2  23      395.19      416.49     75.63 o 
  -1   2  23      435.80      444.61    212.74 o 
   0   2  23        3.95       12.40     19.91 o 
   1   2  23      488.66      453.97    199.53 o 
   2   2  23      364.43      330.77    183.34 o 
   3   2  23       95.34       93.54     51.86 o 
   4   2  23      494.92      436.38    226.02 o 
  -4   3  23      263.20      220.37    150.73 o 
  -3   3  23      413.19      454.15     58.88 o 
  -2   3  23      237.15      216.48     85.90 o 
  -1   3  23      261.11      230.19     99.66 o 
   0   3  23        0.52        8.76     24.57 o 
   1   3  23      315.01      298.37    104.49 o 
   2   3  23      301.42      238.88    113.57 o 
   3   3  23      416.74      435.35     74.61 o 
   4   3  23      204.98      166.53    116.63 o 
  -4   4  23      194.61      179.25    102.35 o 
  -3   4  23      583.25      573.85     91.72 o 
  -2   4  23      213.49      188.98    105.43 o 
  -1   4  23        6.47       20.68     18.14 o 
   0   4  23       23.85       41.14     21.61 o 
   1   4  23       21.37       10.75     21.26 o 
   2   4  23      219.87      187.54     84.61 o 
   3   4  23      532.10      515.55    233.76 o 
   4   4  23      328.77      296.12    205.26 o 
  -3   5  23      477.25      399.91     88.38 o 
  -2   5  23      148.22      135.83     62.76 o 
  -1   5  23      243.62      195.24    103.60 o 
   0   5  23       17.49        6.48     29.26 o 
   1   5  23      245.35      174.86    118.33 o 
   2   5  23      118.23      133.12     78.08 o 
   3   5  23      513.82      506.63     75.90 o 
  -3   6  23      552.38      596.64     58.70 o 
  -2   6  23      364.77      361.42    182.75 o 
  -1   6  23      134.51       99.68     63.43 o 
   0   6  23        0.91       14.09     17.63 o 
   1   6  23      101.91       82.70     34.00 o 
   2   6  23      291.45      295.87     64.00 o 
   3   6  23      426.61      360.03    159.80 o 
  -2   7  23      147.28       77.44     68.93 o 
  -1   7  23      117.51      116.56     60.12 o 
   0   7  23      814.41      759.56     69.52 o 
   1   7  23      137.94      132.41     68.34 o 
   2   7  23      213.90      166.00     67.85 o 
  -1   8  23       88.55       74.89     41.38 o 
   0   8  23      152.24       91.40     49.35 o 
   1   8  23      118.20       94.07     33.62 o 
   0   0  24      505.82      643.67    242.56 o 
   1   0  24      169.98      157.56     82.12 o 
   2   0  24     1086.92     1078.69     84.86 o 
   3   0  24       17.78       28.46     23.64 o 
   4   0  24       28.80       54.55     49.83 o 
  -4   1  24       10.01       23.29     21.92 o 
  -3   1  24      423.57      425.59     82.20 o 
  -2   1  24      173.14      132.26     85.04 o 
  -1   1  24     1036.87     1122.38     87.08 o 
   0   1  24        7.22        2.20     35.90 o 
   1   1  24      963.92      866.87     72.56 o 
   2   1  24      112.14       56.13     64.94 o 
   3   1  24      389.47      382.48    221.52 o 
   4   1  24       21.97       30.30     28.93 o 
  -3   2  24      181.97      180.50     81.62 o 
  -2   2  24      724.86      732.60    143.74 o 
  -1   2  24      792.41      875.27     82.99 o 
   0   2  24      636.84      656.03     67.62 o 
   1   2  24      833.50      760.28     68.89 o 
   2   2  24      708.94      687.51     67.21 o 
   3   2  24      138.15      129.46     93.22 o 
  -3   3  24      507.02      544.89    108.83 o 
  -2   3  24      844.94      819.17     71.00 o 
  -1   3  24      971.13     1011.07     70.19 o 
   0   3  24      432.54      437.90     81.35 o 
   1   3  24      985.03     1033.49     68.73 o 
   2   3  24      777.91      762.94     88.53 o 
   3   3  24      560.61      525.27    108.26 o 
  -3   4  24      102.95       74.93     38.10 o 
  -2   4  24     1439.06     1561.91     78.32 o 
  -1   4  24      398.05      342.36    146.71 o 
   0   4  24      875.23      915.30     65.23 o 
   1   4  24      424.37      395.85     68.33 o 
   2   4  24     1582.25     1815.59    162.84 o 
   3   4  24       97.25       90.03     65.10 o 
  -3   5  24       79.87       49.58     36.33 o 
  -2   5  24       18.91       20.16     28.33 o 
  -1   5  24      912.60      961.12     71.00 o 
   0   5  24      139.94      137.29     69.78 o 
   1   5  24      876.35      888.45     62.29 o 
   2   5  24       55.31       44.83     32.58 o 
   3   5  24       55.95       58.59     38.21 o 
  -2   6  24      715.70      703.59     63.67 o 
  -1   6  24      192.77      165.29    104.25 o 
   0   6  24      920.13      882.49     75.31 o 
   1   6  24       94.95      104.52     35.20 o 
   2   6  24      697.48      680.02     59.85 o 
  -1   7  24      663.69      755.08     68.99 o 
   0   7  24      608.04      676.38     62.61 o 
   1   7  24      590.27      674.20     66.24 o 
   1   0  25       81.99       40.96     43.98 o 
   2   0  25      438.01      388.10     91.26 o 
   3   0  25      252.79      182.70     90.15 o 
  -3   1  25      504.83      604.14    116.12 o 
  -2   1  25      136.49      146.69     66.89 o 
  -1   1  25      218.03      192.89    111.93 o 
   0   1  25       42.90       63.28     44.80 o 
   1   1  25      220.89      206.99    109.26 o 
   2   1  25      104.88       95.67     42.35 o 
   3   1  25      394.68      431.48     82.68 o 
  -3   2  25       44.09       50.36     43.73 o 
  -2   2  25      393.35      340.17    161.63 o 
  -1   2  25       62.77       62.19     35.50 o 
   0   2  25      142.94       93.41     75.14 o 
   1   2  25       51.85       43.20     32.67 o 
   2   2  25      384.78      391.99     87.68 o 
   3   2  25       61.62       47.16     44.18 o 
  -2   3  25       14.74       15.36     23.80 o 
  -1   3  25      590.07      617.22     57.10 o 
   0   3  25        0.53       18.60     22.13 o 
   1   3  25      497.98      455.43     58.59 o 
   2   3  25       29.20       21.40     37.57 o 
  -2   4  25      182.18      143.15     91.53 o 
  -1   4  25      198.93      186.87    103.38 o 
   0   4  25       50.59       46.06     25.12 o 
   1   4  25      183.03      161.18    106.07 o 
   2   4  25      229.32      262.69    123.29 o 
  -1   5  25       49.68       30.10     24.76 o 
   0   5  25        6.80       21.33     29.55 o 
   1   5  25       31.27       25.74     22.40 o 
   0   0  26     6790.29     6861.14    280.81 o 
   1   0  26        5.29       23.32     23.29 o 
   2   0  26      845.73      857.97    118.93 o 
  -2   1  26       73.95       77.56     60.94 o 
  -1   1  26      931.27      897.56    119.48 o 
   0   1  26      253.93      135.10     95.28 o 
   1   1  26     1048.40     1032.98    104.00 o 
   2   1  26       74.35       75.53     44.97 o 
  -2   2  26      858.96      874.76     84.67 o 
  -1   2  26       10.79       27.78     32.95 o 
   0   2  26      178.81      185.00     94.19 o 
   1   2  26       10.43       15.25     32.54 o 
   2   2  26      733.29      803.55    120.36 o 
  -1   3  26      768.42      937.54     86.98 o 
   0   3  26       47.88       43.92     51.19 o 
   1   3  26      583.31      630.54    206.88 o 
   0   4  26     1771.74     1745.50     90.23 o 
                                                 
